# Supplementary material for: Comparative Metagenomic Analysis Reveals Rhizosphere Microbiome Assembly and Functional Adaptation Changes Caused by Clubroot Disease in Chinese Cabbage
Source: Microorganisms. 2024 Jul 4;12(7):1370. doi: 10.3390/microorganisms12071370 (PMC11278620; doi:10.3390/microorganisms12071370)
Supplement: Supplementary file 1 [file microorganisms-12-01370-s001.zip]

Archive with 2 entries (2 files):
- FigureS1-S9.pdf
- Supplementary Tables.xlsx
