# Supplementary material for: Comparative Metagenomic Analysis Reveals Rhizosphere Microbiome Assembly and Functional Adaptation Changes Caused by Clubroot Disease in Chinese Cabbage
Source: Microorganisms. 2024 Jul 4;12(7):1370. doi: 10.3390/microorganisms12071370 (PMC11278620; doi:10.3390/microorganisms12071370)
Supplement: Supplementary file 1 [file microorganisms-12-01370-s001.zip › Supplementary Tables.xlsx]

## Sheet: Table S1
Table S1. Number of reads remaining before and after QC processes
#Sample	Raw Reads（#）	Raw Data	Clean Data	Clean_Q20	Clean_Q30	Clean_GC(%)	Effective(%)	Gene-number
HR1	107038596	16055.8	16045.2	96.26	90.75	63.91	99.934	3435873
HR2	100353016	15053	15041.2	96.13	90.47	62.59	99.922	3228418
HR3	105752060	15862.8	15851.3	96.2	90.62	63.59	99.927	3377275
MR1	94706558	14206	14196.3	95.89	89.99	63.67	99.932	3247500
MR2	94789982	14218.5	14211.2	95.86	89.89	63.38	99.948	3245853
MR3	85054584	12758.2	12750.5	95.93	89.97	63.05	99.94	3239145
MS1	96254036	14438.1	14429.4	95.91	90.03	62.86	99.94	3348340
MS2	95823884	14373.6	14364.1	95.78	89.78	63.18	99.934	3371540
MS3	96073410	14411	14402.6	96.19	90.52	63.92	99.942	3342126
HS1	93388850	14008.3	13999.2	95.67	89.57	64.33	99.935	3417782
HS2	106955404	16043.3	16035.3	96.31	90.94	64.09	99.95	3378201
HS3	108820624	16323.1	16311.7	95.8	89.8	63.64	99.93	3538232
Notes: Q20 and Q30 represent the percentage of the number of bases with sequencing error rate less than 0.01 (mass value greater than 20) and 0.001 (mass value greater than 30) in Clean reads; GC (%) indicates the percentage of GC base content in Clean Reads.

## Sheet: Table S2
Table S2. Relativate abundance at phylum level based on gene prediction of co-assembled contigs (%)
Phylum	HR_1	HR_2	HR_3	MR_1	MR_2	MR_3	MS_1	MS_2	MS_3	HS_1	HS_2	HS_3
Unclassified	15.6305	15.276	16.2481	14.3753	15.2275	15.4789	14.8778	15.3218	12.4661	13.6434	15.3563	14.1329
Proteobacteria	33.8569	37.707	39.1746	36.7228	34.8754	38.8288	38.7962	41.1838	44.2115	40.9813	35.3502	40.9212
Actinobacteria	18.3379	13.1404	13.1921	18.7007	15.1912	12.6366	14.9162	12.1655	16.5175	17.7541	18.4972	16.187
Gemmatimonadetes	11.014	10.0149	11.3765	9.54142	10.9852	9.53219	9.53963	9.48744	8.43444	9.52567	9.85079	8.33663
Acidobacteria	6.35712	5.4279	5.07161	5.33437	6.48986	5.92345	5.35245	5.60226	5.10208	4.42998	5.98978	4.97106
Bacteroidetes	3.50766	6.24084	4.78298	4.15907	4.49413	4.35951	4.79512	4.40184	4.11771	3.70859	3.88695	4.99773
Verrucomicrobia	1.34104	2.92872	1.86206	2.61456	1.50944	3.07365	2.78544	2.88459	1.22502	1.58295	1.28184	2.6269
Chloroflexi	2.63974	2.20152	2.08642	2.46978	3.06314	2.46883	2.36073	2.15945	2.14102	2.43477	3.01171	2.15102
Nitrospirae	1.92304	1.18706	1.35834	1.83959	2.03765	2.21292	1.97856	1.5523	1.92645	1.78169	1.97625	1.76571
Candidatus Rokubacteria	1.66685	1.51731	1.33333	1.00605	1.49718	1.44377	1.03561	1.58356	1.18651	1.17451	1.26392	0.964967
Thaumarchaeota	0.508047	0.631524	0.471749	0.213228	0.484302	0.913129	0.43459	0.384911	0.164427	0.234861	0.407698	0.1902
Planctomycetes	0.692103	0.605568	0.557679	0.720338	0.730425	0.677246	0.636729	0.600334	0.550763	0.618451	0.749525	0.710625
Ignavibacteriae	0.166698	0.345875	0.269727	0.170355	0.683758	0.206361	0.222202	0.260491	0.173594	0.160394	0.127509	0.116501
Cyanobacteria	0.525399	0.465223	0.463564	0.522464	0.554139	0.498561	0.488776	0.489678	0.434522	0.455946	0.543438	0.476601
Candidatus Saccharibacteria	0.118764	0.543656	0.175803	0.0705659	0.0688922	0.0622792	0.126749	0.0949507	0.0543689	0.0831388	0.121929	0.0901366
Candidatus Eisenbacteria	0.242064	0.304781	0.229428	0.15113	0.430451	0.242507	0.157852	0.258863	0.136042	0.146695	0.142844	0.110192
Firmicutes	0.368454	0.340449	0.340283	0.348835	0.365927	0.361745	0.333222	0.333063	0.275614	0.314092	0.367695	0.32237
Chlorobi	0.045234	0.066019	0.0408227	0.0745711	0.170548	0.0439611	0.068871	0.0782776	0.0574636	0.0419927	0.0398365	0.0328474
Armatimonadetes	0.136418	0.133628	0.132493	0.128332	0.143606	0.129011	0.125709	0.127753	0.110407	0.111519	0.133658	0.114031
candidate division NC10	0.092407	0.0808189	0.0757051	0.0742272	0.0938022	0.0837047	0.069591	0.0837584	0.0690512	0.0724572	0.0819992	0.0674432
Deinococcus-Thermus	0.0932811	0.0735602	0.0813947	0.0860529	0.0912741	0.0844551	0.0812447	0.0781669	0.0711011	0.0819355	0.0917794	0.0790182
Euryarchaeota	0.0738588	0.0650131	0.063825	0.0676337	0.0774101	0.072223	0.0649438	0.0675609	0.0562284	0.0662162	0.0777967	0.0628777
Candidatus Tectomicrobia	0.0706942	0.0604912	0.0543099	0.0571049	0.0680685	0.063846	0.0534235	0.0607266	0.0520008	0.0572919	0.0690953	0.0535855
candidate division Zixibacteria	0.0434297	0.0586373	0.0404485	0.0388214	0.0606465	0.0452954	0.0400054	0.0623917	0.0302869	0.0384019	0.039879	0.0308176
Candidatus Parcubacteria	0.0021447	0.00249597	0.00419864	0.00298244	0.00239951	0.00358016	0.0576653	0.051218	0.00512223	0.00619305	0.00334794	0.00623072
Candidatus Kaiserbacteria	0.00475182	0.00573303	0.00634513	0.00415127	0.00460629	0.0059626	0.0453183	0.013719	0.0103326	0.0183194	0.00780754	0.0102303
Lentisphaerae	0.0308108	0.0447054	0.0358268	0.0351368	0.0346783	0.0408734	0.04348	0.0423586	0.026321	0.0297139	0.0319154	0.0386482
Candidatus Latescibacteria	0.020755	0.030347	0.0225595	0.0174992	0.0441213	0.0310807	0.0182678	0.0292429	0.0122299	0.0237236	0.0159358	0.0123851
Elusimicrobia	0.0379481	0.0361931	0.0359287	0.0344679	0.0404269	0.0395337	0.0369361	0.0414355	0.0292425	0.0327667	0.0365883	0.034523
Candidatus Uhrbacteria	0.0023152	0.00406122	0.00183103	0.00284524	0.00271691	0.00240443	0.0044507	0.0390582	0.00182495	0.00221815	0.00203151	0.00224504
Candidatus Handelsmanbacteria	0.0337122	0.0304109	0.0283695	0.0306797	0.0373515	0.0327558	0.0269151	0.0300985	0.0255315	0.0281517	0.033467	0.02724
Candidatus Omnitrophica	0.0314823	0.0302454	0.0275144	0.0310728	0.0373443	0.0321673	0.0293186	0.0329857	0.0254748	0.0267899	0.0317397	0.028501
Candidatus Aminicenantes	0.0304505	0.0294047	0.0252934	0.0274124	0.0341466	0.028442	0.0262183	0.0296519	0.0242604	0.0241269	0.0304016	0.0238258
Rhodothermaeota	0.0284696	0.0234259	0.0275176	0.0278623	0.0298561	0.0270595	0.0261614	0.0256452	0.023144	0.0310192	0.0273128	0.0244749
Spirochaetes	0.0296266	0.0278467	0.0260616	0.0268052	0.0296855	0.0290135	0.0290073	0.0299989	0.0205452	0.0250631	0.0295686	0.0277526
Ascomycota	0.0200045	0.0195641	0.0163404	0.0161917	0.0122285	0.0165476	0.0260653	0.0216334	0.0213354	0.0150304	0.0124949	0.0177291
Crenarchaeota	0.0170241	0.0120115	0.0109762	0.0181463	0.0206653	0.0149312	0.0179333	0.0145264	0.0129965	0.0138821	0.0205905	0.0146046
Candidatus Dadabacteria	0.0156191	0.0107896	0.0108145	0.0137959	0.0169459	0.0143055	0.0115332	0.0110665	0.0109893	0.0109826	0.0168254	0.0126075
Mucoromycota	0.00721287	0.0114493	0.00936741	0.00666639	0.00426996	0.00517654	0.0168226	0.0148206	0.00815682	0.00888838	0.0061335	0.00655
Balneolaeota	0.0109619	0.0108839	0.0133069	0.0108478	0.0124087	0.011402	0.0118542	0.0105114	0.00986964	0.0108938	0.0117854	0.0111003
Basidiomycota	0.00827627	0.010662	0.00942104	0.012171	0.00536221	0.00705718	0.0127686	0.00979037	0.00830978	0.0110306	0.00850756	0.00709697
Nitrospinae	0.0111752	0.0103359	0.00957358	0.00957574	0.0109385	0.0110093	0.009954	0.0103906	0.00838381	0.00912043	0.0106082	0.00862782
Calditrichaeota	0.00806417	0.00865879	0.00762435	0.00583635	0.0110638	0.00761988	0.00657753	0.00787102	0.00574548	0.00572601	0.00654088	0.00578089
Candidatus Kryptonia	0.00690659	0.00797356	0.00688292	0.00794129	0.0102065	0.00690396	0.00778415	0.00786629	0.00612001	0.00615411	0.00772851	0.00664475
Candidatus Curtissbacteria	0.00107762	0.00993267	0.00115115	0.00123532	0.00151763	0.00131172	0.00123924	0.00130391	0.000973533	0.0011873	0.00141406	0.0011384
Candidatus Acetothermia	0.00894112	0.00811408	0.00743839	0.00761319	0.00913208	0.00844504	0.00776549	0.00785368	0.00645008	0.0078695	0.00881022	0.00704154
Candidatus Bathyarchaeota	0.0076087	0.00736542	0.00640263	0.0075749	0.00770789	0.00727293	0.00676033	0.00627009	0.00540023	0.00648164	0.00902187	0.006302
Chlamydiae	0.0070352	0.00807076	0.0061584	0.00624728	0.00793567	0.0071568	0.00675672	0.00765391	0.00510921	0.00532419	0.00626077	0.00629745
Candidatus Schekmanbacteria	0.00709395	0.00709141	0.00628734	0.00625867	0.00805761	0.00625719	0.00563413	0.00639461	0.00578075	0.00571064	0.00737945	0.00492981
Fibrobacteres	0.00255091	0.00548897	0.00800728	0.00241151	0.00170737	0.00299177	0.00228524	0.00308847	0.00100211	0.00148385	0.00156409	0.00280334
Microsporidia	0.00411396	0.00534299	0.0049443	0.00273621	0.00179707	0.00344693	0.00756614	0.00537504	0.0044198	0.00241962	0.00198787	0.00392287
Candidatus Glassbacteria	0.00505195	0.00560828	0.00530314	0.00469764	0.00690503	0.00572634	0.0047719	0.00558415	0.00450254	0.00515617	0.00547892	0.00448089
Candidatus Levybacteria	0.00512567	0.00581543	0.0054942	0.0034923	0.00606501	0.00649295	0.00569287	0.00435014	0.00349853	0.00490372	0.00535768	0.00412391
Candidatus Lindowbacteria	0.0048846	0.00447347	0.00467555	0.00528615	0.00644125	0.00512704	0.00446874	0.00462726	0.00404939	0.00490279	0.00551364	0.00483866
Candidatus Gottesmanbacteria	0.00488269	0.00478475	0.00474557	0.00529166	0.00627037	0.00544081	0.00538852	0.00492223	0.00380758	0.0043916	0.00637596	0.00494517
Candidatus Woesebacteria	0.00508351	0.0062701	0.00525052	0.00445592	0.00575429	0.00505937	0.00477473	0.00579483	0.00339688	0.00434976	0.00541795	0.00456223
Candidatus Marinimicrobia	0.00485582	0.00493541	0.00500258	0.00374246	0.006264	0.00545113	0.00408378	0.00486019	0.00360391	0.00467506	0.00470467	0.00429059
Candidatus Cloacimonetes	0.00442054	0.00504386	0.00413028	0.00330408	0.00591946	0.00458812	0.00379703	0.00472801	0.0033385	0.00395726	0.00410319	0.00336313
Candidatus Fischerbacteria	0.00583838	0.00561327	0.00479019	0.00440426	0.00564405	0.00559261	0.00456669	0.00493366	0.00479226	0.00412887	0.005544	0.00414332
Synergistetes	0.00519205	0.00418873	0.00378923	0.00484474	0.00449827	0.00457435	0.00390582	0.00410311	0.00382667	0.00379887	0.00485037	0.0041904
Candidatus Peregrinibacteria	0.00407977	0.00360774	0.00497396	0.00390095	0.00455291	0.00387182	0.00350029	0.00476017	0.00302734	0.0032825	0.00334582	0.0034649
Chytridiomycota	0.0026119	0.00153867	0.00102093	0.00139061	0.0018933	0.00100311	0.00468539	0.00296409	0.000712082	0.00162988	0.00100527	0.000920591
Aquificae	0.00419531	0.00421767	0.00363858	0.00408756	0.00460935	0.0041618	0.00393497	0.00378628	0.00312446	0.00326316	0.00422928	0.00350037
Candidatus Hydrogenedentes	0.00446598	0.00402891	0.00399229	0.00360496	0.00407348	0.00451166	0.00449856	0.00408952	0.00421574	0.00354041	0.00420831	0.00351654
Candidatus Fraserbacteria	0.00402889	0.00410079	0.00384069	0.0035002	0.00446913	0.00403805	0.00360629	0.00369833	0.0033103	0.00341654	0.0038014	0.00299284
Candidatus Roizmanbacteria	0.00250578	0.0041554	0.00256208	0.00242342	0.00288282	0.00264838	0.00345408	0.00363784	0.00192455	0.00216101	0.00273352	0.00255845
candidate division WOR-3	0.0029807	0.00314558	0.00260958	0.00308922	0.00415344	0.00317357	0.00292698	0.00315051	0.00235023	0.00272092	0.00295126	0.00220362
Candidatus Daviesbacteria	0.00282777	0.00412679	0.00266866	0.00237748	0.00339993	0.00286379	0.00207932	0.00224213	0.00180084	0.00225011	0.00295349	0.00223117
candidate division WWE3	0.00366575	0.00333468	0.00304431	0.00328301	0.00346777	0.0030558	0.00319098	0.00411415	0.00230597	0.00314966	0.00338666	0.00313135
candidate division CPR2	0.000613717	0.00374207	0.00081921	0.000397463	0.000494581	0.00043486	0.000655156	0.000612899	0.000466326	0.000445443	0.000590222	0.000449731
Candidatus Magasanikbacteria	0.002246	0.00299076	0.00191113	0.0023631	0.0026703	0.00225543	0.00216928	0.0036381	0.00133717	0.0018643	0.00258543	0.0019286
Candidatus Woesearchaeota	0.000896371	0.00155987	0.00100551	0.000857169	0.000971041	0.000984326	0.0018828	0.00358565	0.000840172	0.00103344	0.00104294	0.00146258
Candidatus Nomurabacteria	0.00251675	0.00348411	0.00267279	0.00279181	0.00237955	0.00226928	0.00345124	0.00331924	0.00153041	0.00173767	0.00208805	0.00162122
Thermotogae	0.00296497	0.00261533	0.00284026	0.00237399	0.00264543	0.00321065	0.00222995	0.00261152	0.00200918	0.00191189	0.00264994	0.00247069
Candidatus Edwardsbacteria	0.00226753	0.00312694	0.00219701	0.00228218	0.00316506	0.00250545	0.00226409	0.00281937	0.00141715	0.0019112	0.00238241	0.00209218
Candidatus Giovannonibacteria	0.00255615	0.00244572	0.00197577	0.00245629	0.00306609	0.00283234	0.0023992	0.00278444	0.00198865	0.00229362	0.00233678	0.00219661
Candidatus Buchananbacteria	0.00284041	0.00226242	0.00239274	0.00215882	0.00220156	0.00267789	0.00236889	0.00210272	0.00186254	0.00187159	0.00258241	0.00194108
Thermodesulfobacteria	0.00215989	0.00234924	0.00216709	0.00247469	0.00266998	0.00265006	0.00213734	0.00276657	0.00187396	0.00195563	0.00269554	0.00222832
Candidatus Yanofskybacteria	0.00173236	0.00267892	0.00220988	0.00150413	0.00201904	0.00175834	0.00193268	0.00208928	0.00123943	0.00161859	0.00174153	0.00149319
Candidatus Taylorbacteria	0.00151496	0.00231971	0.00172239	0.00130319	0.00155817	0.0016536	0.00259509	0.00222645	0.00130608	0.00138118	0.00152863	0.00155602
Candidatus Moranbacteria	0.00205474	0.00229977	0.00212458	0.00238107	0.00219996	0.00217341	0.0019932	0.00248047	0.00152157	0.00177987	0.00203667	0.00157723
Candidatus Melainabacteria	0.00215854	0.00227811	0.00228231	0.00144256	0.00196042	0.00217256	0.00171655	0.00215678	0.00140464	0.0017817	0.00245908	0.00157214
Candidatus Desantisbacteria	0.00196807	0.0018066	0.0018267	0.00198873	0.00225619	0.00224175	0.00228107	0.00227593	0.0015373	0.00147831	0.00179429	0.00243145
Candidatus Lloydbacteria	0.00177044	0.0020302	0.00104671	0.00232284	0.00222462	0.00160904	0.00203298	0.00161814	0.00158749	0.00179607	0.0022973	0.00173086
Candidatus Raymondbacteria	0.00189714	0.00198254	0.00192592	0.00144049	0.00187178	0.00225211	0.00184638	0.0019607	0.00131767	0.0012283	0.00164291	0.00209044
Candidatus Doudnabacteria	0.00184532	0.00205421	0.00157892	0.00155285	0.00176922	0.00170703	0.00168618	0.00221053	0.00106224	0.00138868	0.00187682	0.00195962
Candidatus Abawacabacteria	0.00143264	0.000629985	0.000763507	0.0012644	0.00141892	0.00117134	0.001038	0.00090356	0.00115476	0.00176578	0.00214309	0.00176951
Candidatus Berkelbacteria	0.00139129	0.00201627	0.00126322	0.00156774	0.00151087	0.00130096	0.00131567	0.00116422	0.0010176	0.000956777	0.00136638	0.00104523
Tenericutes	0.000246503	0.00197581	0.00022522	0.000130221	0.000246363	0.000126009	0.000234504	0.000305772	4.8838e-05	0.000125353	0.000264944	0.000163856
Candidatus Woykebacteria	0.00102848	0.00196772	0.00100272	0.00126506	0.00144651	0.000847925	0.00111044	0.000917795	0.000839183	0.00083017	0.00118498	0.000893507
candidate division CPR1	0.0014904	0.000900187	0.00194358	0.000641019	0.00122991	0.00144626	0.000996745	0.00116272	0.000449505	0.00176031	0.00110701	0.000913781
Candidatus Falkowbacteria	0.00119328	0.00136968	0.00111745	0.000742222	0.00135175	0.00115776	0.00161663	0.0018647	0.00094413	0.00100062	0.0010967	0.000759415
Candidatus Heimdallarchaeota	0.00168307	0.00134288	0.00121204	0.00159781	0.00184371	0.00125242	0.00108252	0.00143142	0.00134835	0.00115382	0.00166928	0.0014429
Candidatus Zambryskibacteria	0.00091743	0.00082951	0.000770861	0.000891048	0.00084832	0.000825249	0.0016212	0.00122759	0.000803372	0.00100025	0.000940857	0.000680883
Zoopagomycota	0.000395961	0.000433016	0.000354808	0.000291237	0.000259541	0.000205064	0.00159994	0.00136686	0.000290104	0.000987058	0.00053466	0.00028976
Candidatus Thorarchaeota	0.000721498	0.000843514	0.000558902	0.000680569	0.00132817	0.000605009	0.00152376	0.000942308	0.000681228	0.000749093	0.000895242	0.000612507
Candidatus Wallbacteria	0.00130268	0.00142409	0.0013057	0.00109984	0.00138018	0.00113622	0.00113051	0.00151492	0.000792653	0.00109726	0.0010809	0.000971718
Candidatus Wildermuthbacteria	0.00114123	0.000902814	0.00101724	0.000854869	0.000879763	0.00112982	0.00135284	0.00109541	0.00119957	0.00148867	0.000888833	0.00106771
Candidatus Ryanbacteria	0.00128544	0.00139576	0.00108714	0.000990534	0.00121747	0.00107	0.00116459	0.00121502	0.000861803	0.000940439	0.00133647	0.00080218
Candidatus Kerfeldbacteria	0.00123993	0.00130393	0.00138935	0.000977685	0.00115706	0.000947338	0.00127647	0.00110585	0.000921878	0.000774295	0.00122737	0.000866212
Candidatus Micrarchaeota	0.00104346	0.000391948	0.000436373	0.00132232	0.00138051	0.000826759	0.000803279	0.000607187	0.000516833	0.000874416	0.00133794	0.000797224
Candidatus Amesbacteria	0.00115875	0.000874912	0.000692692	0.00102126	0.000988693	0.0010121	0.000920428	0.000844889	0.000571328	0.000865987	0.00136225	0.000801237
Kiritimatiellaeota	0.00107467	0.001288	0.00106056	0.000993672	0.00121838	0.00133642	0.00106594	0.00125901	0.00088603	0.000946613	0.00114508	0.00122494
Candidatus Nealsonbacteria	0.00101452	0.000845519	0.000849004	0.000999587	0.00113289	0.001265	0.000840668	0.000947355	0.000577914	0.00101995	0.00123127	0.000899021
Candidatus Adlerbacteria	0.000283234	0.000341934	0.00023294	0.000176577	8.64569e-05	7.85856e-05	0.00124246	0.000854301	0.00017472	0.000292408	0.000199106	0.000235845
Deferribacteres	0.000929858	0.000776495	0.000794423	0.000878107	0.00096463	0.0011898	0.00099955	0.00108573	0.000718088	0.000810327	0.000984513	0.000764507
Candidatus Sungbacteria	0.00116907	0.00104771	0.000965364	0.000745042	0.0010932	0.000909848	0.00112412	0.00110349	0.000685792	0.000755122	0.000848617	0.000850643
Candidatus Firestonebacteria	0.00059151	0.000488253	0.000373377	0.000803321	0.000570718	0.000627321	0.000796266	0.00112231	0.000409715	0.000563	0.000446106	0.000756904
Candidatus Wolfebacteria	0.000652974	0.000828719	0.00108139	0.000428277	0.00034633	0.000690788	0.00107055	0.000802888	0.000359939	0.00045563	0.000644879	0.000374504
Candidatus Lokiarchaeota	0.000523734	0.000520358	0.000376441	0.000897071	0.00107865	0.00041635	0.000757068	0.000559192	0.000403568	0.000810957	0.000727998	0.000775546
Candidatus Komeilibacteria	0.000385073	0.000332135	0.000677938	0.000408995	0.000351142	0.000441128	0.000359292	0.0010573	0.000386121	0.000425083	0.000440464	0.000424851
Chrysiogenetes	0.000630846	0.000606587	0.000719786	0.000847064	0.00105487	0.000719423	0.000709055	0.000866731	0.000621511	0.000838355	0.000833598	0.000634768
Candidatus Pacebacteria	0.000781115	0.000911756	0.000724173	0.000718278	0.000639215	0.000789038	0.000769557	0.00105304	0.000377449	0.00053143	0.000699456	0.000563494
Candidatus Fermentibacteria	0.000795665	0.000657752	0.000695081	0.000752692	0.00104784	0.000815707	0.000617611	0.000674545	0.000464794	0.000482014	0.000555529	0.000478094
Candidatus Colwellbacteria	0.000212552	0.00101416	0.000304065	0.000125821	0.000152494	0.000211302	0.000403771	0.000439429	0.000234364	0.000137933	8.92963e-05	0.000141426
Fusobacteria	0.000600396	0.000533936	0.000432586	0.000982291	0.00100635	0.000889943	0.000548062	0.00041819	0.000529034	0.000512141	0.000602693	0.000759938
Candidatus Jorgensenbacteria	0.000885277	0.000527875	0.000627655	0.000744463	0.000848741	0.000820058	0.000684431	0.000572642	0.000429934	0.000726142	0.000990692	0.000571432
Candidatus Staskawiczbacteria	0.000921907	0.000630522	0.00056988	0.000559916	0.000848865	0.000597764	0.00067583	0.000901526	0.000700245	0.000497474	0.000814696	0.000563609
Candidatus Azambacteria	0.00074212	0.000657521	0.000618934	0.000842261	0.000788153	0.000739399	0.000707483	0.000855673	0.000541278	0.00044037	0.000658317	0.000519801
Candidatus Yonathbacteria	0.000615018	0.000783353	0.000540523	0.000381867	0.000398522	0.000545092	0.000846205	0.000664678	0.000302703	0.000592164	0.000651337	0.000423133
Candidatus Coatesbacteria	0.000315146	0.000575825	0.000423347	0.000346178	0.000711123	0.000817229	0.000359817	0.000526217	0.000319737	0.000400892	0.000373396	0.000209594
Candidatus Terrybacteria	0.000587124	0.000655766	0.000473215	0.000637524	0.000596278	0.00050133	0.000619711	0.000618367	0.000412372	0.000514481	0.000816335	0.000654585
Candidatus Collierbacteria	0.000466192	0.000802246	0.000299531	0.000417749	0.000414689	0.000359568	0.000473688	0.000457952	0.000328616	0.000442781	0.000486519	0.000331947
Candidatus Shapirobacteria	0.000443923	0.000704566	0.000490143	0.000621737	0.000796754	0.000309243	0.000703136	0.000545961	0.000388282	0.000590028	0.000703488	0.000623844
Candidatus Chisholmbacteria	0.000742176	0.000767807	0.000539872	0.000503047	0.000708283	0.000789388	0.000622333	0.000487409	0.000483075	0.000618899	0.000553191	0.000544575
Candidatus Harrisonbacteria	0.000494126	0.000774331	0.000394064	0.000643587	0.000593344	0.00053031	0.000756912	0.000481886	0.000462421	0.000485594	0.000704081	0.000568775
Candidatus Riflebacteria	0.000761054	0.000485335	0.00043028	0.000451451	0.000475651	0.000560485	0.000490321	0.000415645	0.000421383	0.000455292	0.000565603	0.000404911
Candidatus Atribacteria	0.000551362	0.000344922	0.000630371	0.000717001	0.000711498	0.000654167	0.000617225	0.000487264	0.00041616	0.000502713	0.000582593	0.000478848
Caldiserica	0.000466339	0.000369663	0.0004057	0.000394285	0.000716226	0.000597163	0.000429751	0.00034883	0.000290828	0.000366349	0.000467234	0.000299385
Candidatus Gracilibacteria	0.000105544	0.000689758	0.000145946	0.000232906	0.000156891	0.000320308	0.000597904	0.000679609	0.000137884	0.000150795	0.00031204	0.000271404
Candidatus Liptonbacteria	0.000449744	0.000636011	0.000404037	0.000196411	0.000190968	0.000443054	0.000494548	0.000653231	0.000160768	0.000234427	0.000261526	0.00026309
Candidatus Beckwithbacteria	0.000632034	0.000277139	0.000416381	0.000404269	0.000391131	0.000547283	0.000427327	0.000591774	0.000204449	0.000271032	0.000515278	0.000394849
Candidatus Portnoybacteria	0.000469081	0.000398708	0.000302033	0.000363788	0.000488336	0.00052408	0.000568635	0.00062003	0.000185806	0.000333545	0.000622635	0.000322408
Candidatus Margulisbacteria	0.000423013	0.000277648	0.000245783	0.000542072	0.000618827	0.000344904	0.000473082	0.000492699	0.000264158	0.000255784	0.000341571	0.000446974
Cryptomycota	2.34633e-05	0.000180459	1.12871e-05	5.12835e-05	1.55179e-05	1.54888e-05	0.000604065	0.000441282	6.44311e-05	1.44384e-05	3.88588e-05	1.0599e-05
candidate division KD3-62	0.000497004	0.000456648	0.000577058	0.000432489	0.000512625	0.000475446	0.000529065	0.00052923	0.000303562	0.000405079	0.00047241	0.000498855
candidate division CPR3	0.000334138	0.000462041	0.000298854	0.000143371	0.000117489	0.000281738	0.000263542	0.000574234	0.000203159	0.000282972	0.00024905	0.000217534
Candidatus Andersenbacteria	0.000395309	0.000387952	0.000543474	0.000174506	0.000219747	0.000387843	0.000424208	0.000300978	0.000220398	0.00025729	0.000366595	0.000271651
Candidatus Microgenomates	0.000385465	0.000537145	0.000224296	0.000283085	0.000448578	0.000336175	0.000376178	0.000462131	0.000282359	0.000342534	0.000313326	0.000337582
Candidatus Aenigmarchaeota	0.000245965	0.000258521	0.000339525	0.000254444	0.000172177	0.000343988	0.000476851	0.000532322	0.000245725	0.000236348	0.000311515	0.000118955
Candidatus Spechtbacteria	0.000262587	0.000130006	0.000330185	0.000297022	0.000288876	0.000241353	0.000226341	0.000517424	0.000144421	0.000207633	0.000365225	0.000479492
Candidatus Blackburnbacteria	0.000282906	0.000265987	0.000247114	9.28458e-05	0.000134813	0.000271208	0.000212417	0.00048306	0.000165494	0.000209976	0.000239108	0.000155689
Blastocladiomycota	0.000148972	5.92127e-05	6.06365e-05	5.25231e-05	8.58941e-05	0.000117111	0.000475231	0.000399738	7.15534e-05	0.000138707	9.23226e-05	8.45596e-05
Dictyoglomi	0.000302312	0.000451294	0.000306931	0.00038232	0.000411484	0.000431279	0.000312571	0.000349961	0.00039698	0.000259955	0.000433872	0.000299101
Candidatus Vogelbacteria	0.000204477	0.000309948	0.000159961	0.000179058	4.55996e-05	0.000131491	0.000429662	0.000365483	0.000129603	9.47901e-05	0.000139163	0.000135787
Candidatus Delongbacteria	5.51986e-05	4.43187e-05	9.41455e-05	0.000129573	0.00013419	0.000155352	9.26603e-05	0.000371824	0.000111631	0.000203195	0.000161868	0.000164489
Candidatus Niyogibacteria	0.000263993	6.17603e-05	0.000130596	0.000172998	0.000234946	9.92775e-05	0.000337434	0.000148303	0.000141816	0.000185003	0.000199449	9.98098e-05
Candidatus Kuenenbacteria	4.12245e-05	8.53381e-05	3.88475e-05	1.11178e-05	0.000156777	4.52983e-05	0.000291213	0.000108811	0.000120312	3.56166e-05	0.000108447	4.95099e-05
Candidatus Campbellbacteria	0	0.000112194	8.5322e-06	2.67939e-05	6.48133e-05	0.000243917	0.000148784	0.000280433	3.47885e-05	5.23449e-05	2.01534e-05	4.18694e-05
Candidatus Odinarchaeota	8.48013e-05	0.000157018	0.000178912	0.000114292	0.000158873	0.000206834	0.00013065	0.000261578	0.000117858	8.28286e-05	0.000109506	5.90761e-05
Candidatus Wirthbacteria	0.000117159	5.95678e-05	3.96421e-05	0.000143387	8.17396e-05	5.3965e-05	0.000127462	0.00018602	7.51615e-05	0.000104252	6.3755e-05	0.000180396
Candidatus Tagabacteria	0.000179377	8.79223e-05	2.05229e-05	0.000129795	0.000150049	0.00015592	5.94981e-05	9.64618e-05	7.13956e-05	0.000100064	0.000118242	0.000114511
Candidatus Korarchaeota	8.22455e-05	8.30227e-06	6.60014e-05	2.12025e-05	5.26236e-05	0.000100874	4.71605e-05	9.90613e-05	6.68653e-05	3.38329e-05	0.000115873	0.000144433
Candidatus Aerophobetes	0.000108138	2.77038e-05	1.41116e-05	0	1.28577e-05	0	0	2.6082e-05	6.8165e-06	4.67135e-05	4.36668e-05	1.97706e-05
Candidatus Diapherotrites	6.27472e-05	5.30896e-05	8.13969e-05	4.97366e-05	9.4821e-05	3.61675e-05	2.84963e-05	6.64014e-05	6.29332e-05	2.52349e-05	8.52826e-05	3.43483e-05
Candidatus Parvarchaeota	8.21877e-06	3.54837e-05	4.99064e-05	9.17599e-06	4.54902e-05	1.95671e-05	5.84854e-05	7.5623e-05	8.55493e-06	2.46892e-05	7.69298e-06	0
Candidatus Poribacteria	6.29297e-05	4.6691e-05	2.01946e-05	0	4.42643e-06	4.77951e-06	5.81802e-05	3.05205e-05	3.25908e-05	0	7.51642e-06	0
Candidatus Jacksonbacteria	0	3.77229e-05	5.15677e-05	1.30067e-05	6.55369e-06	0	0	3.98826e-05	3.0939e-05	5.95257e-06	0	0

## Sheet: Table S3
Table S3. Relativate abundance at genus level based on gene prediction of co-assembled contigs (%)
Genus	HR_1	HR_2	HR_3	MR_1	MR_2	MR_3	MS_1	MS_2	MS_3	HS_1	HS_2	HS_3
Unclassified	59.6802	57.8676	58.8764	55.2652	58.6385	58.579	57.0627	57.5521	52.5461	54.8636	57.559	54.3892
Sphingomonas	7.61473	7.46094	9.92562	9.35676	9.02885	8.86671	7.53846	6.09567	8.90591	7.89809	11.2561	9.91339
Nocardioides	6.91731	4.43115	4.01265	8.05924	6.65326	4.26947	5.7249	3.66277	5.95703	6.43693	6.27704	5.62997
Gemmatirosa	6.74174	5.06352	6.3205	5.64343	6.51994	5.43064	5.28094	4.73966	4.60753	5.33719	6.12274	4.99086
Nitrospira	3.57465	1.96459	2.09344	2.58227	3.32935	3.98782	3.28903	2.53147	2.89458	2.71314	3.26681	2.80053
Lysobacter	3.13811	4.70062	4.07111	3.30786	3.00909	2.4569	3.07188	4.46422	4.2767	5.18409	3.28038	3.1891
Gemmatimonas	3.11409	2.58501	3.1252	2.63324	3.08323	2.68351	2.56125	2.44022	2.05193	2.4812	2.83053	2.21872
Phycicoccus	2.39406	1.88251	1.62091	3.37008	2.62782	1.59151	2.18696	1.62224	2.51987	2.74564	2.58459	2.15945
Rhodanobacter	2.29127	2.49309	3.52291	1.09436	0.874413	2.64559	1.71198	2.80295	2.00145	5.44678	6.28504	5.96352
Bradyrhizobium	1.74999	1.37559	1.29922	1.39854	1.48575	1.76802	1.51221	1.38604	1.39445	1.42362	1.43311	1.46496
Streptomyces	1.50067	1.0143	1.32144	1.257	1.06313	1.16048	1.17311	1.19686	1.03607	1.15321	1.45906	1.15511
Altererythrobacter	1.42648	1.51778	2.36588	1.83775	1.69547	1.43791	1.84228	1.51942	2.4797	1.55338	1.26555	1.67698
Amycolatopsis	1.36083	1.24138	1.29651	0.690923	0.436543	0.591646	0.620662	2.98308	0.709398	1.32498	1.92904	1.69079
Pseudolabrys	1.21449	1.06204	1.45761	1.03968	1.01201	1.54087	1.24423	0.980373	1.23125	1.09182	1.10845	1.14948
Mycobacterium	1.18466	0.722168	0.732351	0.901183	0.853273	0.738184	0.85428	0.655571	0.746561	0.86469	1.0265	0.87717
Solirubrobacter	1.16667	0.737782	0.729982	1.17772	1.03241	0.864504	0.848341	0.646217	0.804818	1.04731	1.32515	0.995289
Pseudoxanthomonas	1.14391	2.56913	1.80347	2.23839	1.16434	0.770907	1.20527	2.06586	2.88931	1.35843	0.717892	0.949055
Marmoricola	1.12033	0.655472	0.681101	1.2465	1.04566	0.699518	0.917511	0.603185	0.93776	1.01066	1.04275	0.939716
Flavisolibacter	1.1189	0.816049	0.788827	1.41308	1.53937	1.00422	0.975466	0.866917	0.680987	0.662407	1.0733	0.918021
Devosia	1.07487	1.073	1.78572	1.7194	0.946916	2.93361	2.99047	2.99794	2.57012	1.4686	0.888303	2.67628
Gaiella	1.05467	0.655351	0.72029	0.608878	0.634924	0.693002	0.650712	0.479933	0.555214	0.71866	0.857705	0.631949
Haliangium	1.0388	1.30933	0.834992	0.6262	1.0473	1.14584	1.17932	1.00682	0.423858	0.910875	1.08067	0.80667
Sphingopyxis	0.926137	2.44498	1.93718	1.30192	0.746206	0.9092	1.24443	1.63401	4.87882	1.25216	0.531353	1.25984
Luteimonas	0.901186	1.3103	1.49956	1.1519	0.903874	0.826469	1.00371	1.36306	1.40583	1.36768	0.897414	1.11064
Candidatus Solibacter	0.848565	0.765712	0.682239	0.44974	0.821854	0.726589	0.513885	0.588379	0.449084	0.416205	0.576522	0.421929
Candidatus Nitrosotalea	0.808079	1.15933	0.875044	0.0462051	0.592993	1.74064	0.504147	0.581574	0.0819655	0.211791	0.381447	0.0893989
Dokdonella	0.73513	0.605922	0.776955	0.498884	0.405824	0.795497	0.595463	0.975868	0.599314	0.457405	0.418821	0.68161
Pedosphaera	0.730246	1.33943	1.22304	0.640712	0.846072	1.08869	1.14361	0.820155	0.422789	0.582184	0.853978	0.67388
Mesorhizobium	0.721164	0.633256	0.785277	0.69389	0.559704	1.05237	0.941222	0.846918	1.267	0.607704	0.494052	0.80083
Dongia	0.686243	0.386322	0.537907	0.387316	0.390887	0.920383	0.597969	0.542507	0.421913	0.466614	0.464843	0.435819
Opitutus	0.656754	0.509074	0.978362	1.79372	0.71804	2.06658	1.88423	2.11323	0.635513	0.930381	0.458591	1.69155
Variovorax	0.645864	0.951589	0.57059	0.582664	0.605424	0.548566	0.584585	1.33573	0.668572	0.531932	0.482194	0.458357
Rhizobacter	0.616126	0.650398	0.541066	0.562764	0.588853	0.544629	0.608342	0.591605	0.612784	0.521114	0.464334	0.450198
Methylibium	0.57711	0.586624	0.494915	0.574603	0.593662	0.552699	0.582195	0.591609	0.606028	0.545699	0.454713	0.441621
Pyrinomonas	0.570612	0.441418	0.459284	0.629117	0.718618	0.53228	0.488806	0.542933	0.462404	0.398893	0.647404	0.478805
Novosphingobium	0.56477	0.371802	0.473489	0.541216	0.34509	0.392837	0.335145	0.30018	0.422477	0.316518	0.307622	0.358697
Phenylobacterium	0.549484	0.530975	0.68966	0.916365	0.425879	1.75847	1.15015	1.53403	0.728265	0.600931	0.369225	1.0741
Rudaea	0.54647	0.51059	0.545573	0.161314	0.200276	0.422102	0.368659	0.519273	0.344368	0.296822	0.358616	0.460585
Methyloceanibacter	0.539389	0.381366	0.366854	0.37184	0.380488	0.377398	0.437109	0.278806	0.319154	0.366439	0.388432	0.345883
Enhydrobacter	0.53607	0.354625	0.475542	0.31103	0.34955	0.526292	0.328298	0.365952	0.307189	0.421532	0.407754	0.472703
Conexibacter	0.531746	0.329607	0.34456	0.50729	0.464451	0.388509	0.37492	0.29811	0.350927	0.481797	0.620859	0.446969
Flavobacterium	0.515985	2.54058	1.09054	1.02236	1.87947	0.567265	0.847867	0.73862	0.600144	0.672819	0.435112	0.601501
Rhodoplanes	0.504323	0.337638	0.381724	0.384358	0.431176	0.505345	0.387642	0.330118	0.345558	0.376298	0.482689	0.377089
Ktedonobacter	0.500975	0.22277	0.274901	0.213764	0.344156	0.493457	0.203669	0.191299	0.171699	0.40662	0.366491	0.261305
Pedobacter	0.477308	1.94055	0.778819	0.573402	0.616692	0.667657	0.702768	1.06082	1.30915	0.82801	0.570909	1.09653
Thermomonas	0.465595	0.801031	0.59333	0.632045	0.589909	0.348193	0.582798	0.825013	0.775983	0.622463	0.286876	0.47166
Nitrosospira	0.461974	0.583077	0.621472	0.515318	0.521202	1.033	0.621033	0.662727	0.656333	0.403281	0.413261	0.433916
Ramlibacter	0.453197	0.447041	0.510578	0.332874	0.374119	0.296149	0.368571	0.322181	0.322669	0.352243	0.312788	0.226949
Glycomyces	0.45096	0.417759	0.985614	0.181454	0.0896272	0.15812	0.239654	0.370888	0.36167	0.266967	0.203155	0.28462
Frateuria	0.367352	0.682136	0.731444	0.213413	0.254792	0.310205	0.472719	0.277368	0.420789	0.712194	0.541777	0.457699
Sorangium	0.364004	0.269111	0.248357	0.533245	0.334963	0.680376	0.805855	1.09449	0.272753	0.433991	0.311945	0.692823
Acidovorax	0.351751	1.05008	0.187954	0.478046	0.588127	0.139562	0.317762	0.53987	0.464712	0.339979	0.133245	0.374447
Anaeromyxobacter	0.326925	0.337767	0.25615	0.27048	0.333902	0.337232	0.278552	0.31471	0.193112	0.264992	0.367339	0.255976
Monashia	0.321943	0.3933	0.23835	0.214299	0.203445	0.216751	0.212748	0.168493	0.238439	0.296842	0.260943	0.226571
Nitrosovibrio	0.317651	0.283108	0.504789	0.202074	0.222043	0.472073	0.429006	0.480362	0.621346	0.197115	0.233061	0.170246
Arenimonas	0.316587	0.867602	0.51999	0.299323	0.391891	0.254854	0.687221	0.595363	0.542899	0.421036	0.283591	0.219582
Pseudomonas	0.303749	0.711233	0.285018	1.75403	4.31236	0.419929	0.29882	0.841855	0.465342	0.355676	0.372035	0.369024
Corynebacterium	0.298154	0.307226	0.198311	0.297204	0.284307	0.223867	0.214623	0.185089	0.24799	0.338411	0.269295	0.252024
Candidatus Koribacter	0.287474	0.210549	0.191161	0.120228	0.194954	0.332383	0.161444	0.169394	0.126057	0.148405	0.182552	0.139103
Polaromonas	0.28305	0.302484	0.29568	0.280678	0.279324	0.271591	0.439249	0.608457	0.515932	0.601399	0.35353	0.807661
Luteitalea	0.282393	0.220798	0.216033	0.239345	0.292027	0.251655	0.242778	0.236632	0.208841	0.199858	0.261366	0.217915
Cellvibrio	0.281183	0.716636	0.185326	0.412597	1.6755	0.0725159	0.201207	0.335006	0.0446077	0.0522149	0.040127	0.0514995
Micromonospora	0.264083	0.171758	0.185369	0.275882	0.245434	0.188449	0.205323	0.17194	0.191512	0.234923	0.274879	0.220087
Mizugakiibacter	0.263613	0.210315	0.297664	0.142676	0.13252	0.268993	0.181133	0.278387	0.198298	0.185935	0.209172	0.300166
Niastella	0.259389	0.315616	0.33305	0.201748	0.23759	0.27832	0.278441	0.230931	0.19733	0.200946	0.285582	0.29954
Lacunisphaera	0.246469	0.185502	0.39485	0.811313	0.259298	0.549632	0.656334	0.913424	0.181205	0.258477	0.135182	0.483543
Parafilimonas	0.244757	0.380841	0.355834	0.163549	0.166206	0.26908	0.282057	0.227779	0.24345	0.224321	0.301583	0.337696
Burkholderia	0.241229	0.144184	0.205416	0.136779	0.152816	0.177272	0.151524	0.179091	0.139009	0.352341	0.415849	0.607748
Rhodococcus	0.239822	0.13505	0.152224	0.199902	0.169294	0.139522	0.197155	0.189776	0.240149	0.167481	0.207391	0.154779
Erythrobacter	0.239121	0.238814	0.432248	0.281785	0.230248	0.270937	0.299461	0.258693	0.429182	0.321965	0.21818	0.335694
Nitrobacter	0.238668	0.221001	0.248727	0.198738	0.185741	0.408745	0.247759	0.230641	0.234244	0.216921	0.269412	0.297763
Frankia	0.238128	0.16551	0.21041	0.199377	0.183843	0.186239	0.199834	0.153501	0.167658	0.194654	0.269864	0.195437
Terrabacter	0.236871	0.246816	0.156338	0.23926	0.216307	0.163656	0.171128	0.146794	0.187802	0.266109	0.224246	0.203567
Tetrasphaera	0.235789	0.208192	0.157801	0.223287	0.185967	0.138635	0.175285	0.133608	0.173052	0.276095	0.216762	0.208105
Singulisphaera	0.229066	0.150641	0.14805	0.218697	0.221196	0.219257	0.169295	0.157514	0.147912	0.240275	0.285784	0.237221
Segetibacter	0.221727	0.284034	0.323367	0.162965	0.174807	0.254564	0.250817	0.202961	0.178145	0.202086	0.285393	0.316375
Pseudonocardia	0.217015	0.136366	0.151571	0.195103	0.188317	0.152753	0.162731	0.127476	0.146696	0.180383	0.219952	0.170878
Caulobacter	0.21657	0.218536	0.288746	0.290917	0.211634	0.540458	0.568824	0.576277	0.402239	0.264947	0.18743	0.342093
Rhizomicrobium	0.213687	0.152411	0.183645	0.128349	0.15311	0.439906	0.238338	0.337098	0.137956	0.137008	0.13405	0.243588
Thiobacillus	0.213305	0.20407	0.194489	0.367881	0.429963	0.200583	0.608566	0.277876	0.389772	0.320956	0.121077	0.224929
Intrasporangium	0.209094	0.165119	0.117898	0.231705	0.192129	0.129036	0.148924	0.11483	0.151627	0.214148	0.203877	0.17551
Arthrobacter	0.207319	0.165666	0.136878	0.222426	0.246212	0.166381	0.203788	0.155795	0.330898	0.20795	0.194087	0.199948
Rubrivivax	0.205955	0.204631	0.190291	0.185825	0.207993	0.197366	0.192855	0.222621	0.193461	0.192597	0.169727	0.157608
Thermogemmatispora	0.205424	0.0804118	0.110982	0.0719194	0.135666	0.22608	0.0710545	0.0658073	0.0597574	0.185942	0.152435	0.102935
Geothrix	0.203868	0.366817	0.21658	0.0508413	0.0779312	0.150899	0.184094	0.191297	0.052984	0.126719	0.237974	0.104304
Noviherbaspirillum	0.199055	0.152473	0.26921	0.192416	0.206774	0.170026	0.153813	0.155299	0.136077	0.25437	0.152513	0.253624
Agromyces	0.194607	0.1529	0.0937308	0.315819	0.241047	0.103414	0.173417	0.154696	0.196345	0.211726	0.113825	0.149767
Sphingobium	0.191775	0.166913	0.229959	0.217119	0.178129	0.195186	0.211373	0.206641	0.386949	0.212559	0.190878	0.230588
Microbacterium	0.191276	0.546662	0.179884	0.181754	0.1752	0.107824	0.167544	0.197466	0.251766	0.335444	0.128751	0.143158
Myxococcus	0.189266	0.157318	0.146572	0.147018	0.170834	0.193608	0.162365	0.186275	0.109386	0.154746	0.186749	0.166856
Kribbella	0.187342	0.0934328	0.108161	0.216535	0.17613	0.117392	0.143712	0.0949291	0.13591	0.162427	0.178816	0.155467
Geodermatophilus	0.185639	0.12122	0.120443	0.187859	0.166213	0.129862	0.143382	0.103468	0.13499	0.168917	0.194549	0.149121
Ideonella	0.183057	0.184171	0.164866	0.171945	0.188928	0.172404	0.177191	0.18536	0.181483	0.175278	0.149385	0.140517
Mucilaginibacter	0.182786	0.255156	0.273466	0.2127	0.178525	0.289597	0.299656	0.312349	0.245173	0.204144	0.236736	0.307146
Aeromicrobium	0.178422	0.132048	0.12817	0.185108	0.153525	0.121735	0.179088	0.143473	0.222523	0.172937	0.170124	0.157476
Patulibacter	0.173611	0.109472	0.115354	0.147467	0.144621	0.126324	0.11949	0.094606	0.107396	0.148881	0.182582	0.135462
Actinopolymorpha	0.172888	0.0945502	0.102235	0.188736	0.16294	0.111277	0.131939	0.0919101	0.119221	0.153218	0.175404	0.144891
Massilia	0.170562	0.152644	0.178063	0.142987	0.160864	0.151226	0.150304	0.160216	0.122151	0.16632	0.152535	0.16502
Promicromonospora	0.169769	0.0582342	0.315354	0.372684	0.155998	0.298858	0.907865	0.192828	1.75572	0.25727	0.0495204	0.0876441
Paraburkholderia	0.168572	0.0866932	0.135742	0.0774173	0.0866871	0.10668	0.0974041	0.100621	0.0929678	0.299812	0.338362	0.535816
Chitinophaga	0.168387	0.217189	0.331423	0.155663	0.149464	0.224268	0.215869	0.211724	0.203581	0.168422	0.204445	0.257738
Minicystis	0.168241	0.148815	0.118196	0.208807	0.147873	0.284218	0.328921	0.449389	0.112697	0.192867	0.16548	0.291456
Nitrososphaera	0.161073	0.105575	0.0875113	0.17573	0.212566	0.14348	0.174585	0.115511	0.107727	0.123027	0.232319	0.133435
Microvirga	0.158633	0.117134	0.116881	0.149392	0.156816	0.138974	0.137384	0.126556	0.121971	0.137796	0.1592	0.135735
Archangium	0.157768	0.139621	0.134503	0.127144	0.145348	0.15664	0.143432	0.157211	0.0969289	0.133038	0.156718	0.139846
Dyella	0.157649	0.249529	0.251183	0.100008	0.10276	0.177599	0.130965	0.171584	0.158481	0.164405	0.186962	0.178592
Candidatus Entotheonella	0.156539	0.127862	0.115207	0.114865	0.146979	0.137133	0.110069	0.127048	0.0974693	0.111599	0.145864	0.105738
Rubrobacter	0.152829	0.0959546	0.108171	0.112341	0.115373	0.112905	0.103427	0.0863475	0.0913039	0.119665	0.137263	0.108334
Lautropia	0.15199	0.136687	0.129575	0.13177	0.162595	0.140178	0.130456	0.146627	0.129408	0.125702	0.127203	0.113202
Candidatus Accumulibacter	0.151591	0.129437	0.125128	0.130705	0.152509	0.134195	0.130771	0.136746	0.118828	0.12532	0.13033	0.11791
Brevundimonas	0.146287	0.210374	0.187869	0.311026	0.116708	0.214855	0.32646	0.353402	0.385708	0.183161	0.106861	0.226791
Thermoleophilum	0.145004	0.0838277	0.0902552	0.119648	0.109243	0.10343	0.0948143	0.070237	0.0803276	0.113115	0.148314	0.10373
Nakamurella	0.143223	0.0939293	0.0794622	0.0855539	0.0723211	0.0694612	0.0836003	0.0607378	0.07999	0.0817707	0.100377	0.0782734
Xanthomonas	0.14012	0.212941	0.215601	0.154723	0.126017	0.124549	0.150022	0.187332	0.186866	0.18917	0.135775	0.157368
Azospirillum	0.139529	0.0999931	0.111314	0.104324	0.131127	0.131346	0.109347	0.119211	0.0951835	0.103182	0.121532	0.104917
Actinomadura	0.138444	0.0916298	0.108717	0.123766	0.112736	0.103329	0.108595	0.0878456	0.0984405	0.117153	0.151574	0.113609
Actinoplanes	0.138076	0.0924264	0.111131	0.1309	0.122389	0.0984024	0.112047	0.0859125	0.100946	0.123043	0.140602	0.112844
Angustibacter	0.136577	0.12209	0.125773	0.152374	0.13344	0.093368	0.1344	0.0793952	0.132663	0.157143	0.144171	0.135391
Sphaerobacter	0.136342	0.0876091	0.0996083	0.0983441	0.11244	0.119289	0.093507	0.0761756	0.0777021	0.104067	0.126145	0.0922021
Cupriavidus	0.133113	0.125326	0.122305	0.115389	0.130144	0.118775	0.111127	0.127793	0.108035	0.110477	0.114343	0.110655
Blastococcus	0.12951	0.0858325	0.0920929	0.12658	0.112082	0.0923315	0.103264	0.0688993	0.0963113	0.111401	0.128912	0.103307
Afipia	0.125424	0.117779	0.125012	0.0986706	0.103027	0.142876	0.123985	0.119587	0.137586	0.124136	0.10636	0.138635
Acidobacterium	0.124636	0.100316	0.0980817	0.0886888	0.108452	0.109316	0.113213	0.106208	0.0974348	0.0847983	0.100818	0.0862334
Stenotrophomonas	0.12207	0.210032	0.210535	0.150242	0.120157	0.113558	0.133542	0.187373	0.187749	0.161661	0.107125	0.13158
Rhizobium	0.120959	0.116875	0.118211	0.112887	0.119183	0.14128	0.134048	0.138417	0.14997	0.124332	0.101039	0.134502
Azohydromonas	0.120245	0.119379	0.104638	0.11401	0.12354	0.116676	0.115747	0.114916	0.115358	0.122236	0.101479	0.0938582
Pseudorhodoplanes	0.120148	0.0889158	0.11231	0.102139	0.106519	0.146926	0.101948	0.0865634	0.0932371	0.0961169	0.109948	0.094949
Bryobacter	0.117137	0.11265	0.101923	0.0629578	0.126106	0.113851	0.0834193	0.0942188	0.0677543	0.053754	0.065735	0.0567723
Flavihumibacter	0.115745	0.154331	0.155427	0.0948199	0.102858	0.127407	0.124879	0.106536	0.0924927	0.0977513	0.141912	0.145579
Sandaracinus	0.114102	0.130315	0.08481	0.120125	0.108755	0.166842	0.207019	0.230077	0.063829	0.118192	0.117807	0.15031
Nocardia	0.113556	0.0678316	0.0767504	0.0887275	0.0790828	0.0741455	0.0808879	0.0838271	0.074813	0.0814956	0.118508	0.0801153
Chondromyces	0.108868	0.0936814	0.0788695	0.146562	0.100742	0.194346	0.241669	0.320869	0.0807758	0.130601	0.0986489	0.20197
Labilithrix	0.105799	0.0952949	0.075884	0.12647	0.0963218	0.192402	0.208001	0.280751	0.0694087	0.120026	0.10271	0.180792
Azoarcus	0.104907	0.0857552	0.0913214	0.0913578	0.106854	0.0966257	0.088894	0.0948745	0.0824379	0.0875899	0.0928376	0.0834718
Sediminibacterium	0.103849	0.0867897	0.0962956	0.0694971	0.0757485	0.221884	0.178132	0.145124	0.0551842	0.112341	0.0625983	0.117814
Jiangella	0.103341	0.0629157	0.0635188	0.114926	0.0971509	0.0718278	0.083116	0.05953	0.0805359	0.0941862	0.108139	0.0866104
Cellulomonas	0.103191	0.0668894	0.0685867	0.114278	0.0908725	0.0713386	0.0972627	0.065696	0.104459	0.0965724	0.108406	0.0858476
Paenibacillus	0.0996706	0.0978293	0.0962496	0.0972957	0.101177	0.107154	0.100315	0.104438	0.0681386	0.0819292	0.0959076	0.0928972
Methylobacterium	0.098658	0.0785401	0.0931952	0.0790263	0.091572	0.106755	0.0888933	0.088709	0.0780927	0.0793652	0.0890409	0.0845626
Hyphomicrobium	0.0974476	0.0727997	0.0781252	0.0718325	0.0811333	0.087095	0.0826601	0.0742569	0.0656707	0.0726404	0.0779631	0.0723567
Deinococcus	0.0958616	0.0712392	0.0825996	0.0848793	0.0961298	0.0888458	0.0826881	0.0795269	0.0651299	0.0776924	0.0915464	0.0768026
Edaphobacter	0.0936	0.0750981	0.0693567	0.0589391	0.0797311	0.0836601	0.065886	0.066905	0.0533672	0.0538602	0.0749711	0.059196
Pelomonas	0.0909339	0.0951799	0.0835964	0.0816849	0.0910636	0.0912133	0.0883144	0.0944834	0.0796821	0.0815455	0.0744736	0.0766173
Chthoniobacter	0.0905784	0.25983	0.0922233	0.0858723	0.0967441	0.111103	0.1002	0.0986423	0.0600071	0.0709444	0.0872511	0.0953179
Nitrolancea	0.0902589	0.0622158	0.0740082	0.0641659	0.0759658	0.0815176	0.0640872	0.0562761	0.0549696	0.0676257	0.080483	0.0622169
Knoellia	0.089921	0.0649262	0.0548996	0.104667	0.0829386	0.0540518	0.0692394	0.0525284	0.0710976	0.0947397	0.0896162	0.0784573
Kineosporia	0.0893704	0.0515008	0.0562989	0.0915897	0.0799181	0.0573173	0.0658231	0.0474858	0.0627814	0.0780269	0.090157	0.0730828
Kouleothrix	0.0888628	0.0609987	0.0620603	0.0777484	0.0905164	0.0722464	0.0703324	0.0615502	0.0567521	0.0641351	0.0952157	0.0633523
Bordetella	0.0872544	0.0787228	0.0831762	0.0761877	0.0852277	0.0823049	0.0801292	0.0933471	0.0731989	0.0982104	0.0820241	0.0995999
Hymenobacter	0.0866961	0.079496	0.0894469	0.080149	0.088108	0.087255	0.0850367	0.0835733	0.0673509	0.0731912	0.0870977	0.0777203
Bosea	0.0866955	0.0809703	0.0722523	0.07644	0.0824779	0.0875592	0.086617	0.0885406	0.106296	0.0822867	0.0707281	0.0749767
Asticcacaulis	0.0853474	0.105386	0.283294	0.102421	0.0543439	0.239338	0.196823	0.175989	0.223531	0.168282	0.0642784	0.201659
Geobacter	0.0838677	0.0861509	0.0771312	0.0697158	0.0884762	0.0861349	0.0723342	0.0808151	0.0572429	0.0618901	0.0783637	0.0626141
Hydrogenophaga	0.0813295	0.139913	0.0716289	0.130835	0.0887364	0.0688341	0.100543	0.107614	0.119032	0.0744984	0.0597893	0.0602954
Thermoanaerobaculum	0.081329	0.075815	0.0602473	0.0810143	0.11031	0.0767887	0.0737125	0.0895795	0.0648474	0.0674132	0.096472	0.058672
Gemmata	0.0803468	0.0568117	0.0581351	0.0712153	0.0748409	0.0710028	0.0618364	0.0654167	0.048614	0.0613286	0.0752529	0.0650832
Nitrosomonas	0.0796925	0.0647521	0.0726506	0.0669218	0.077206	0.0819594	0.0766483	0.0717753	0.0682228	0.0705251	0.0737565	0.0659086
Candidatus Nitrosocosmicus	0.0796715	0.0491998	0.039738	0.0919646	0.104913	0.0629356	0.0833313	0.0504532	0.050196	0.0558913	0.109424	0.0636633
Roseiflexus	0.0786038	0.0563596	0.0620618	0.0658205	0.077143	0.0703363	0.0606015	0.0563875	0.0522554	0.0627616	0.0824508	0.0616119
Cystobacter	0.0764307	0.0634745	0.0616138	0.0685188	0.0741987	0.0805602	0.0704691	0.0844286	0.0470932	0.066169	0.0795057	0.073076
Caballeronia	0.0751991	0.0572071	0.0685742	0.0577851	0.0655957	0.06808	0.0574032	0.0622153	0.0533516	0.0672236	0.0736304	0.0860369
Fimbriiglobus	0.0740544	0.0515204	0.0499328	0.0666761	0.0713553	0.0698648	0.0591066	0.0556537	0.0488524	0.0645351	0.0802453	0.0685588
Nonomuraea	0.0732388	0.0471549	0.0560098	0.06526	0.0613575	0.055454	0.0604354	0.0519971	0.0566517	0.0595771	0.0764766	0.0586072
Bacillus	0.0707679	0.06428	0.07481	0.0616593	0.0722487	0.0683852	0.0622569	0.060439	0.0477992	0.0561661	0.0714865	0.0548059
Leptolyngbya	0.0705478	0.0553976	0.056661	0.0590021	0.0653756	0.0697887	0.0590074	0.0626952	0.0485232	0.0550205	0.0672868	0.0571536
Meiothermus	0.0693997	0.0521696	0.0594436	0.0534146	0.062704	0.0593563	0.0517879	0.0558102	0.0426594	0.0531343	0.0641949	0.048562
Collimonas	0.0686842	0.0586508	0.0589562	0.0584777	0.0665195	0.0662721	0.0602158	0.0651729	0.0547501	0.0702234	0.0575887	0.0755319
Planctomyces	0.0677238	0.0576338	0.0556864	0.0656745	0.0691684	0.0671369	0.0622823	0.0588653	0.0474749	0.0582293	0.0722939	0.0629171
Ilumatobacter	0.0675987	0.0490773	0.0684673	0.0701254	0.061439	0.0493263	0.0726686	0.0556076	0.0606943	0.0591019	0.0721482	0.0584795
Spirosoma	0.0672535	0.0813905	0.0715139	0.0653912	0.0727766	0.0699496	0.0721746	0.0686236	0.056379	0.055493	0.0671094	0.0692846
Rhodoferax	0.0670221	0.0674936	0.0619437	0.0577905	0.0674247	0.060396	0.0624259	0.0694495	0.0592572	0.05696	0.0560623	0.0527193
Thauera	0.0665508	0.059058	0.0625176	0.0578526	0.0666442	0.0606195	0.0583486	0.0615577	0.0522953	0.0543658	0.0552657	0.0534459
Chloracidobacterium	0.0662893	0.0548298	0.055336	0.065401	0.0783988	0.0688143	0.0543655	0.0604725	0.0494741	0.0476968	0.0744373	0.0570613
Rhodothermus	0.0650418	0.0545427	0.0585085	0.0520263	0.0630134	0.0560207	0.0513241	0.052205	0.0405939	0.0493123	0.057378	0.0436723
Inquilinus	0.0649628	0.0491088	0.0537976	0.0466981	0.060517	0.0615965	0.0515577	0.0572696	0.0447251	0.0496473	0.0504284	0.0490603
Phycisphaera	0.0645287	0.0539686	0.056656	0.0670314	0.0768618	0.0596643	0.0601009	0.055707	0.0470378	0.0475857	0.0661934	0.0622772
Hyalangium	0.0644917	0.0616158	0.0538581	0.0483555	0.0605451	0.0710615	0.0602283	0.0707932	0.036462	0.0528111	0.0694902	0.060295
Nevskia	0.0643908	0.0606229	0.0623771	0.0472501	0.0530715	0.0640389	0.0769744	0.0656256	0.0451004	0.0471534	0.0551255	0.0525189
Methylocaldum	0.0640129	0.0532719	0.0556627	0.0521524	0.0634127	0.0608138	0.052156	0.0531145	0.0444593	0.0516565	0.0582069	0.0494792
Aquincola	0.0622987	0.0623869	0.0562212	0.0589489	0.0649152	0.0608886	0.0568675	0.0629763	0.060889	0.0625793	0.0517606	0.0488976
Stigmatella	0.0612865	0.057302	0.0508446	0.0555699	0.061907	0.0712895	0.0636208	0.0756417	0.0404951	0.0577231	0.0673601	0.0652135
Niabella	0.0604771	0.0835181	0.0991585	0.0540627	0.0519467	0.0832747	0.0785831	0.0665329	0.0560086	0.0622735	0.0882534	0.0995107
Caenimonas	0.0596111	0.0653678	0.0613734	0.0445746	0.053191	0.0380884	0.0561061	0.0460436	0.053187	0.0442007	0.0428705	0.0293027
Nannocystis	0.0591696	0.0581053	0.0463028	0.0571234	0.0562208	0.0844131	0.0832513	0.0961163	0.032536	0.0587491	0.0638027	0.0708958
Skermanella	0.0581395	0.0417622	0.0423523	0.0481445	0.0603424	0.052899	0.046672	0.0512949	0.0453394	0.0484898	0.057659	0.0446605
Rhodopseudomonas	0.0578859	0.0472949	0.0526589	0.0458417	0.0489298	0.0656101	0.0530361	0.0468415	0.0488203	0.0478843	0.0506147	0.0525603
Streptacidiphilus	0.0578005	0.033937	0.0399006	0.0444835	0.0406932	0.0402437	0.0399466	0.0298436	0.0339043	0.0448766	0.0543974	0.0412584
Haloferula	0.0575635	0.325545	0.0397679	0.0546524	0.0706438	0.0619029	0.0753188	0.0815283	0.0548632	0.0627552	0.0362067	0.102528
Terracidiphilus	0.0570165	0.04335	0.0520693	0.0218642	0.0428201	0.0460689	0.0444713	0.0409325	0.0281175	0.0364591	0.045406	0.0593686
Silvibacterium	0.0568084	0.0413587	0.0398655	0.0293043	0.0389565	0.0525953	0.0357156	0.0391967	0.0272263	0.0290469	0.0424147	0.0389816
Rubrivirga	0.0550162	0.0416526	0.0520594	0.0464152	0.0532574	0.0504593	0.0453908	0.0447687	0.0371548	0.049674	0.0492137	0.0397713
Granulicella	0.0540344	0.0458618	0.054847	0.0374112	0.0472369	0.062385	0.0436235	0.0466872	0.0315327	0.034687	0.0414832	0.0403514
Ralstonia	0.0533536	0.0451783	0.0497759	0.0421347	0.050619	0.048345	0.0451334	0.0514966	0.0411099	0.0497143	0.0492052	0.0565682
Thermobaculum	0.0526245	0.0345236	0.0374363	0.03765	0.0459998	0.0440378	0.0353898	0.0306034	0.0307946	0.0379162	0.048925	0.0353057
Legionella	0.0521903	0.037141	0.0330718	0.018456	0.0200242	0.0678815	0.0236289	0.0326332	0.0311958	0.0324883	0.0398601	0.0363219
Thioalkalivibrio	0.0521809	0.051779	0.0503736	0.0392527	0.0478431	0.0534615	0.0438655	0.0473167	0.0341485	0.0387693	0.053704	0.040474
Rhodopirellula	0.0520448	0.0558869	0.0466645	0.0526547	0.0563132	0.0573025	0.0590146	0.0545125	0.0376347	0.0431921	0.0529954	0.0541411
Mitsuaria	0.0512049	0.0371104	0.0588371	0.162217	0.0949051	0.0386624	0.0361667	0.131579	0.0352245	0.041286	0.0386278	0.04249
Paludisphaera	0.0507514	0.0395929	0.0407135	0.0446398	0.053315	0.0510161	0.0420527	0.0406794	0.0348454	0.045675	0.0548671	0.0470218
Chloroflexus	0.0506659	0.0412182	0.0414262	0.038782	0.0503062	0.0447403	0.0401012	0.0384555	0.0335121	0.0386294	0.0470894	0.0355916
Steroidobacter	0.0503674	0.0311333	0.0273807	0.0283105	0.0385666	0.0556693	0.0454057	0.0349901	0.0243774	0.0248129	0.0371276	0.0270767
Acidothermus	0.0498396	0.0330402	0.0406332	0.0399143	0.0349012	0.0375245	0.0390309	0.0288141	0.0299145	0.0398992	0.0644417	0.0424246
Asinibacterium	0.0494928	0.0478914	0.0506483	0.0313457	0.0385267	0.0874674	0.072477	0.0614687	0.0280645	0.0495592	0.0364635	0.0578733
Roseomonas	0.0492365	0.038672	0.0432227	0.0420459	0.0497432	0.0509512	0.0423043	0.0432773	0.0383215	0.0433145	0.0505584	0.0424571
Pontibacter	0.0492301	0.0538973	0.058872	0.0482776	0.0550068	0.0556671	0.0558594	0.0496864	0.0406169	0.0413791	0.0545938	0.0516687
Caldimonas	0.0470706	0.0456272	0.0394013	0.0453114	0.0504425	0.0461187	0.045042	0.0499432	0.0464105	0.0476434	0.0386615	0.0380619
Curvibacter	0.0463894	0.0499587	0.0484498	0.0392914	0.048275	0.0432293	0.0432117	0.04468	0.0388881	0.0437008	0.0387752	0.034138
Methylovorus	0.0463648	0.0500939	0.0534823	0.374673	0.160879	0.615576	1.05192	0.526185	0.95318	1.68001	0.129753	0.323041
Janthinobacterium	0.0460896	0.0471767	0.0444235	0.0445377	0.049879	0.0429311	0.0410064	0.0474764	0.0344779	0.0498737	0.0468733	0.0579112
Cnuella	0.0459203	0.0449486	0.043321	0.0427647	0.0559328	0.0452755	0.048446	0.0352359	0.0327929	0.0293371	0.0449201	0.0399471
Filimonas	0.0458962	0.0530308	0.0481252	0.0314379	0.034687	0.0465121	0.049962	0.0386552	0.0324662	0.0382223	0.0468018	0.0576154
Nostoc	0.0458303	0.0499177	0.0400932	0.0439059	0.045358	0.0468434	0.0408454	0.0418585	0.0318778	0.0351142	0.0439459	0.0387138
Methyloversatilis	0.0453032	0.0398442	0.0424027	0.0423756	0.0504461	0.0445311	0.043358	0.0468184	0.0422261	0.0399171	0.0411925	0.0411726
Catenulispora	0.0449691	0.0310452	0.0349699	0.0325956	0.033306	0.0340811	0.0331685	0.0248452	0.0275186	0.0348118	0.0460756	0.0318806
Sulfuricella	0.044274	0.0362892	0.0426447	0.0399541	0.0431156	0.0487167	0.0445646	0.0452479	0.0432419	0.0494355	0.0366052	0.036214
Achromobacter	0.0441046	0.043009	0.0403772	0.0416731	0.0418304	0.0394744	0.037931	0.047568	0.0344161	0.0436762	0.0461986	0.0356669
Belnapia	0.0439707	0.0250393	0.0286829	0.0410263	0.0374575	0.0364524	0.0326168	0.0322721	0.0351073	0.0363707	0.053905	0.0391253
Sulfurifustis	0.0439226	0.0365455	0.0375406	0.0358101	0.0438715	0.0407948	0.0359661	0.0386801	0.029673	0.0335136	0.0405767	0.029882
Fimbriimonas	0.043698	0.0435066	0.0409703	0.0384801	0.0467533	0.0415832	0.0452923	0.0443616	0.0317459	0.0342909	0.0396867	0.0381507
Chryseolinea	0.0434039	0.0479525	0.061898	0.0573592	0.0624708	0.0422469	0.101306	0.0457579	0.0368164	0.0359681	0.0351539	0.0289631
Microbispora	0.0428565	0.03711	0.0354547	0.0359868	0.0323107	0.0337024	0.0344698	0.0258606	0.0283075	0.0347453	0.0421438	0.0329894
Streptosporangium	0.0427812	0.0225711	0.024745	0.0324557	0.0307581	0.0261543	0.0307415	0.0241823	0.027526	0.0299256	0.0392912	0.0298477
Terriglobus	0.042376	0.0333152	0.0353509	0.0286943	0.0395875	0.0436448	0.0344098	0.0333087	0.0236442	0.0247155	0.0332026	0.0313838
Methylobacillus	0.0421231	0.0395004	0.0424455	0.197719	0.0971217	0.312701	0.510652	0.252807	0.469628	0.787913	0.0733766	0.160017
Desulfovibrio	0.0419846	0.0376381	0.0360799	0.0380298	0.0443172	0.0477334	0.0413692	0.0408167	0.0286607	0.0375317	0.0446971	0.0364969
Herbaspirillum	0.0416594	0.0348057	0.040648	0.0375743	0.0462296	0.0426319	0.0403573	0.0438271	0.0312564	0.0452656	0.036125	0.0468002
Thiomonas	0.041455	0.0374787	0.03994	0.0348577	0.040257	0.0392563	0.0339509	0.0427059	0.0343812	0.0364396	0.0375782	0.0341696
Arcticibacter	0.0414289	0.0422938	0.0897661	0.140671	0.0674663	0.142906	0.180598	0.230081	0.180682	0.0781875	0.0655941	0.139243
Reyranella	0.0412495	0.0344414	0.0407433	0.0242843	0.0318285	0.0443775	0.0291095	0.033109	0.0290409	0.0319903	0.0311976	0.0360369
Cryptosporangium	0.041037	0.0283083	0.0303974	0.0359906	0.0324107	0.0296186	0.0323954	0.0239931	0.0284234	0.0347338	0.0419341	0.0314368
Solimonas	0.0409987	0.0474205	0.0571718	0.0464091	0.0351566	0.0480012	0.0924387	0.0747344	0.0403487	0.0400388	0.033659	0.0433029
Mumia	0.0409927	0.0236011	0.0230017	0.0449276	0.0366086	0.0226584	0.0320031	0.0190311	0.0302171	0.0346967	0.0357868	0.0306285
Verrucomicrobium	0.0405739	0.134344	0.0414913	0.0404882	0.0433706	0.0507087	0.0507089	0.0466037	0.0283968	0.0349138	0.0379346	0.0438834
Pandoraea	0.0401758	0.0308325	0.0334834	0.0279891	0.0353489	0.0360612	0.0324102	0.0368218	0.0297212	0.0415256	0.038675	0.0452454
Saccharothrix	0.0401263	0.0268177	0.0296321	0.0335783	0.0274343	0.0267534	0.0276046	0.0443786	0.0270045	0.0335667	0.0484237	0.0332492
Friedmanniella	0.039988	0.0261839	0.0242165	0.0434249	0.0371522	0.0258877	0.0332859	0.0226634	0.0311493	0.0352441	0.0375835	0.0328914
Calothrix	0.039915	0.0320036	0.0351704	0.0376556	0.0395151	0.038367	0.0353499	0.0384653	0.0288322	0.0317652	0.0374029	0.0318832
Halomonas	0.0392269	0.0351594	0.0373978	0.0314345	0.0367992	0.037905	0.0317542	0.0320866	0.0264444	0.0300439	0.0379195	0.0356534
Magnetospirillum	0.0389123	0.0313824	0.0346117	0.0284705	0.0415145	0.0387489	0.0345442	0.0395153	0.0272952	0.0286712	0.0327851	0.0283807
Porphyrobacter	0.0388941	0.0415341	0.0581299	0.0478202	0.0447386	0.041944	0.0475284	0.0393218	0.0566752	0.0407721	0.0373384	0.0437417
Corallococcus	0.0388222	0.0340341	0.0331463	0.0342283	0.0352545	0.042727	0.0366293	0.0377477	0.0243634	0.0351572	0.0444327	0.0389577
Terracoccus	0.0385587	0.0385925	0.0264684	0.0377092	0.037501	0.0264587	0.028842	0.0246431	0.0291229	0.0436683	0.0334727	0.0301356
Nitrosococcus	0.0383429	0.0318446	0.0376958	0.026816	0.0342287	0.0379187	0.0283881	0.0315701	0.0257372	0.0268116	0.0378438	0.0302509
Candidatus Microthrix	0.038296	0.0268723	0.0400589	0.0329755	0.0285174	0.0263194	0.0402955	0.0288546	0.0311381	0.0273296	0.0347462	0.029221
Oceanibaculum	0.0378451	0.0329157	0.0339238	0.0261595	0.0430868	0.0366911	0.0335195	0.0380954	0.0302909	0.0269108	0.028314	0.0241488
Algoriphagus	0.0373976	0.042971	0.042327	0.029321	0.0327475	0.0374983	0.0393315	0.0370694	0.0279494	0.0300641	0.0397156	0.0396582
Chitinimonas	0.0372418	0.0350749	0.0328569	0.0329568	0.0385385	0.036501	0.0327461	0.0354577	0.0330764	0.0312831	0.0324427	0.0302448
Sporichthya	0.0368557	0.0317909	0.0393088	0.0440472	0.0345318	0.0318658	0.0398388	0.027481	0.0299568	0.0364115	0.0451566	0.0405875
Pseudorhodoferax	0.0367432	0.065656	0.0346674	0.0331659	0.0374382	0.0318198	0.0342837	0.0397251	0.034132	0.0300926	0.027204	0.0253017
Tistlia	0.0367174	0.0289587	0.0289168	0.0231862	0.0317776	0.0334969	0.0278521	0.0300356	0.0249607	0.0249814	0.0282634	0.0247121
Microlunatus	0.0365625	0.0299686	0.023621	0.0362134	0.0304188	0.0212252	0.0315011	0.0200722	0.0323293	0.0340484	0.0333365	0.0280008
Janibacter	0.0362576	0.0239206	0.0226139	0.0403234	0.0414031	0.0237642	0.0307139	0.0221268	0.0314427	0.0373797	0.0375196	0.0312273
Jatrophihabitans	0.036243	0.021535	0.0222789	0.0294318	0.0267081	0.0241481	0.0256522	0.0193362	0.0226975	0.0303546	0.0366361	0.028828
Thermithiobacillus	0.0362265	0.0296974	0.0344785	0.0307554	0.0352146	0.0333572	0.0298146	0.0322036	0.027225	0.0284106	0.0336121	0.0290287
Alicyclobacillus	0.0353268	0.0252226	0.0305761	0.0223783	0.0286838	0.0308057	0.022476	0.022822	0.018638	0.0256609	0.0302178	0.0229608
Nocardiopsis	0.0353002	0.0311102	0.0422915	0.0301932	0.0261012	0.0270589	0.0301375	0.0304686	0.0276287	0.0271887	0.0360753	0.0251816
Gloeobacter	0.0346981	0.0299766	0.0328317	0.0275847	0.0342217	0.0341429	0.0269409	0.0292547	0.0218008	0.0260876	0.0331694	0.0257027
Alloactinosynnema	0.0345285	0.0228348	0.021374	0.0342227	0.0291989	0.0217914	0.0258458	0.0303498	0.0242431	0.0287137	0.0373948	0.0297927
Nitriliruptor	0.0344856	0.0240095	0.0316181	0.0310652	0.0307754	0.0285595	0.0337173	0.0253486	0.0275528	0.0288511	0.0375884	0.0285123
Zavarzinella	0.0344501	0.024426	0.02801	0.0298863	0.0348129	0.0326407	0.0287627	0.030203	0.0228128	0.0248956	0.0314459	0.0283313
Herpetosiphon	0.0341516	0.0290266	0.030699	0.0276267	0.0337766	0.0334101	0.0305525	0.0272493	0.0227433	0.0289809	0.0340218	0.0252321
Dyadobacter	0.0339378	0.536694	0.0448753	0.0349068	0.0324393	0.0392453	0.04449	0.0409614	0.0340639	0.0338963	0.0332296	0.0392944
Candidatus Methylomirabilis	0.0336544	0.0267174	0.0257631	0.0255574	0.0327976	0.0283706	0.0238331	0.0280846	0.0204237	0.0223969	0.0294369	0.0232134
Tolypothrix	0.0335316	0.0369173	0.0357226	0.0334458	0.0322828	0.0291998	0.0306939	0.0356462	0.0313653	0.0378534	0.0341101	0.0332958
Hydrotalea	0.0333992	0.0434565	0.0519171	0.0230048	0.0262882	0.0482984	0.0411974	0.0339147	0.0258573	0.0363543	0.0437764	0.050422
Oleiagrimonas	0.0330344	0.0332998	0.0469021	0.0223944	0.022638	0.0345202	0.0278367	0.0338522	0.028995	0.0286622	0.0340665	0.0368472
Saccharopolyspora	0.0330328	0.019632	0.0229824	0.0307417	0.0263596	0.0222406	0.0268092	0.0352088	0.0259526	0.0283915	0.0445875	0.0280887
Methyloligella	0.0321572	0.0224153	0.0218165	0.0273311	0.026788	0.0229463	0.0272516	0.0186281	0.0214848	0.0251043	0.0265772	0.0225345
Thermorudis	0.0320907	0.0222404	0.0243145	0.0242094	0.0293662	0.0292852	0.0241575	0.0199633	0.0209304	0.0240243	0.0311515	0.0203741
Candidatus Promineofilum	0.031914	0.0262023	0.0277482	0.0249183	0.0331407	0.0281736	0.0250892	0.0257246	0.0212983	0.0258171	0.0294668	0.0221278
Duganella	0.0317923	0.0284531	0.031392	0.0278832	0.0317018	0.0294083	0.0272111	0.0327498	0.0218883	0.0255662	0.0275447	0.0284544
Vulgatibacter	0.0317634	0.0304389	0.0254507	0.0249681	0.0297423	0.0431961	0.0361904	0.045018	0.0168293	0.0285029	0.0366732	0.0353207
Methylobacter	0.0316871	0.026486	0.0284022	0.0290577	0.0326776	0.0331441	0.030614	0.0317019	0.0262502	0.0346385	0.0293062	0.0297428
Acidimicrobium	0.0316336	0.0213337	0.0284878	0.0287879	0.0253872	0.0234041	0.0307684	0.0242075	0.0251441	0.0250808	0.0309738	0.0245455
Leptothrix	0.0313555	0.031201	0.0281305	0.0304046	0.0373067	0.0329338	0.0297795	0.033099	0.029882	0.029879	0.0280766	0.0252791
Chryseobacterium	0.0310044	0.0930329	0.0466087	0.0334777	0.044999	0.0417003	0.0396673	0.0388311	0.0291867	0.0321296	0.0387397	0.0458553
Holophaga	0.0308966	0.0535756	0.0354102	0.0108673	0.0146893	0.0262061	0.0300793	0.0303549	0.0108643	0.0215128	0.0384483	0.0188986
Desulfuromonas	0.0308574	0.0270426	0.0279815	0.0273392	0.032406	0.0305904	0.0251194	0.0268898	0.0200346	0.024134	0.0292001	0.0242198
Thermus	0.0308524	0.0231369	0.0252815	0.0244619	0.0276618	0.0254361	0.0243609	0.0220142	0.019269	0.0227657	0.0277727	0.0219684
Litorilinea	0.0308251	0.0266105	0.0249139	0.0298938	0.033649	0.0288622	0.027255	0.0277302	0.022532	0.0231973	0.0303995	0.0245134
Saccharomonospora	0.0306079	0.0183993	0.0217603	0.0321549	0.0246867	0.0200283	0.0210166	0.0316848	0.0213736	0.0248276	0.0396422	0.024654
Microtetraspora	0.0303587	0.0183186	0.0210804	0.029645	0.0268112	0.0218044	0.0251509	0.0181975	0.0246111	0.0257696	0.0329346	0.0235119
Thermaerobacter	0.0302849	0.0211785	0.0250678	0.0221164	0.0232598	0.0256067	0.0201402	0.0195217	0.0188804	0.0220543	0.0282082	0.0204576
Croceicoccus	0.0302465	0.0318046	0.0509907	0.0357852	0.0353313	0.0321891	0.0361507	0.0294765	0.0434919	0.034184	0.0301232	0.0390335
Caldilinea	0.0302372	0.0246797	0.026256	0.0267222	0.0313014	0.0280183	0.0253035	0.0234381	0.0208788	0.0260071	0.0308504	0.0232559
Scytonema	0.0299638	0.0244124	0.0254477	0.0267445	0.0298159	0.0278576	0.0228992	0.0242662	0.0193721	0.021337	0.0296441	0.0254535
Luteibacter	0.029617	0.0317351	0.0358047	0.0191602	0.0196148	0.0309838	0.023482	0.030785	0.0241156	0.0266657	0.0284765	0.0321663
Ohtaekwangia	0.0287086	0.0288018	0.051397	0.0533572	0.059321	0.0310866	0.104365	0.0409336	0.0312043	0.0288882	0.0252857	0.0213053
Candidatus Brocadia	0.0286849	0.0229474	0.0223805	0.0224677	0.027235	0.0279814	0.0235574	0.0231432	0.017114	0.0197663	0.0285741	0.0214158
Rhodovulum	0.0284061	0.0210416	0.0234539	0.0224728	0.025983	0.0272221	0.0218729	0.0205301	0.0206182	0.022222	0.0277825	0.0214663
Kaistia	0.0283805	0.0278348	0.0308645	0.0282928	0.0260513	0.0460814	0.0353819	0.0379222	0.032341	0.0279165	0.023108	0.0344306
Methylomonas	0.0278356	0.0243204	0.0245014	0.0261244	0.0282551	0.0299017	0.0277199	0.0285316	0.0225782	0.0280657	0.0275373	0.0262849
Modestobacter	0.0270202	0.0165891	0.016916	0.0290905	0.0244629	0.0197425	0.0209954	0.0162056	0.0213882	0.0255208	0.0290097	0.0229521
Sinorhizobium	0.0270138	0.021323	0.0222773	0.0235914	0.0237289	0.0298738	0.02369	0.0238642	0.0245635	0.0239319	0.0262065	0.0244445
Methylocapsa	0.0268589	0.019102	0.0213692	0.0216639	0.0230639	0.0293968	0.0206518	0.0208681	0.017104	0.0196285	0.0246451	0.0217689
Luteipulveratus	0.0268548	0.0157568	0.0173016	0.0303766	0.0241349	0.0182106	0.0212759	0.0144571	0.021187	0.0218885	0.0242291	0.0215943
Variibacter	0.0266546	0.0204732	0.0227732	0.0217686	0.0210385	0.0266835	0.0215798	0.0194408	0.0210814	0.0202431	0.0255237	0.0212643
Thermomicrobium	0.026558	0.0167078	0.0195119	0.0191622	0.022489	0.0225812	0.0188135	0.0156214	0.0170353	0.0203274	0.0241504	0.0180138
Pirellula	0.0264196	0.0209767	0.0198311	0.0255496	0.026476	0.0209328	0.0228317	0.0197267	0.0173971	0.0164186	0.0236236	0.0184491
Rufibacter	0.0259667	0.0251763	0.0312171	0.0311785	0.029757	0.0341965	0.0321448	0.0327256	0.0262108	0.0229206	0.0278277	0.0324555
Chthonomonas	0.0259484	0.0220568	0.023936	0.0213619	0.0279362	0.0256095	0.0225795	0.0221281	0.0185735	0.0181114	0.0244915	0.0193629
Desulfotomaculum	0.0258878	0.0222591	0.0239615	0.0231018	0.0269294	0.0248531	0.0203044	0.0223082	0.0164076	0.0205123	0.0240598	0.0183791
Methylocystis	0.0258003	0.0199688	0.0218693	0.0198798	0.022444	0.0260804	0.0206629	0.0190172	0.0179452	0.0175781	0.0208146	0.0196571
Synechococcus	0.0257517	0.0222545	0.0229152	0.0228647	0.0255468	0.0240848	0.023214	0.0234719	0.0182468	0.02111	0.0247141	0.0217273
Ornithinimicrobium	0.025736	0.0137027	0.0137073	0.0301516	0.0234577	0.0158705	0.0187524	0.0136402	0.0194592	0.0245796	0.0252605	0.0202369
Kibdelosporangium	0.0256741	0.0181046	0.0229241	0.0184726	0.0137562	0.015858	0.0144598	0.0547332	0.0165851	0.0227944	0.046228	0.0250027
Ardenticatena	0.0254321	0.0196454	0.019822	0.022176	0.0254909	0.0227577	0.0198075	0.0190404	0.0166874	0.017674	0.026818	0.0190374
Arachidicoccus	0.0252244	0.0326921	0.0420583	0.016555	0.0157558	0.0341451	0.0253949	0.0208051	0.0188502	0.0298315	0.0447087	0.0875009
Xylophilus	0.0250534	0.0484911	0.0249554	0.0569246	0.020708	0.0208031	0.0204162	0.0448494	0.0581307	0.0198838	0.0128436	0.0149586
Gordonia	0.0246183	0.0176205	0.0193704	0.0213667	0.0200456	0.0175857	0.0207884	0.0167527	0.0168507	0.0200996	0.0248115	0.0193749
Pimelobacter	0.0246061	0.0154769	0.0187668	0.026668	0.0215612	0.016767	0.019884	0.0158965	0.0195337	0.023511	0.0228064	0.0214152
Asanoa	0.0242309	0.0153143	0.016972	0.0256746	0.0226704	0.0180816	0.020818	0.0157572	0.0187193	0.021506	0.0250384	0.0203837
Dechloromonas	0.0240508	0.0186126	0.0204464	0.0226773	0.0239106	0.0239911	0.0211049	0.0237453	0.0185858	0.0215585	0.0199582	0.0199375
Anaerolinea	0.0240106	0.0245634	0.0200829	0.0321634	0.0386079	0.0235869	0.0244721	0.026454	0.0196139	0.0236334	0.0321804	0.0210679
Humibacillus	0.0235516	0.0214874	0.0139908	0.0269259	0.022749	0.0151587	0.018142	0.0138405	0.0186401	0.026325	0.0249261	0.0205095
Georgenia	0.0230515	0.0116898	0.0120275	0.0296851	0.0225161	0.0141062	0.019109	0.0118026	0.0180847	0.0220785	0.023638	0.0197962
Lechevalieria	0.0230317	0.01676	0.0218876	0.0142624	0.0119351	0.0129334	0.0150407	0.0469989	0.0160349	0.017611	0.0312431	0.0193637
Clostridium	0.0230229	0.0221793	0.0203874	0.0221766	0.0239759	0.0243042	0.0216866	0.0203807	0.013809	0.0196508	0.0218756	0.0203254
Sulfuricaulis	0.0229629	0.0242146	0.0240511	0.0178469	0.0223665	0.0294049	0.021395	0.023027	0.0176467	0.0194855	0.01952	0.0174593
Candidatus Contendobacter	0.0229521	0.019068	0.0204978	0.0182182	0.0203857	0.0235457	0.0184896	0.0180394	0.0151737	0.0186591	0.0217591	0.0212288
Oscillatoria	0.0228931	0.0200142	0.0203734	0.0212946	0.0252588	0.0221572	0.0208204	0.0219509	0.0162583	0.0177814	0.0231201	0.0185322
Pseudogulbenkiania	0.0228487	0.02122	0.0233168	0.0211676	0.0234274	0.0211402	0.0192822	0.0204688	0.0177468	0.0186466	0.021738	0.0185812
Bacteroides	0.0228419	0.0333789	0.0274629	0.0219303	0.0273364	0.0324306	0.0319159	0.0296637	0.021847	0.0219951	0.0251658	0.0293796
Enhygromyxa	0.022683	0.0228626	0.017573	0.0217143	0.0217202	0.0331963	0.0336213	0.0428521	0.0115364	0.021968	0.0246055	0.0298511
Limnohabitans	0.0226335	0.0221337	0.0240288	0.0198919	0.0243277	0.0219357	0.0209676	0.0221501	0.0177852	0.018259	0.0182205	0.0173192
Herminiimonas	0.02256	0.021538	0.0239147	0.0249264	0.0256741	0.0220237	0.0203553	0.0224672	0.018641	0.0381338	0.019997	0.0491469
Ensifer	0.0225503	0.0159275	0.0180998	0.0171319	0.0201284	0.0209735	0.0178661	0.0185895	0.0152076	0.0154787	0.0200543	0.0165442
Thermoflexus	0.0224938	0.0172019	0.0190112	0.0178482	0.0243106	0.0208437	0.0188596	0.0182882	0.0144278	0.0175699	0.0242177	0.0163776
Oceanibacterium	0.0222304	0.0184245	0.0185568	0.0174498	0.0234778	0.024253	0.0194203	0.0210356	0.0174963	0.0173873	0.0178554	0.0148396
Lentzea	0.0222093	0.0176392	0.0187406	0.0179655	0.0132784	0.0124525	0.0151292	0.036055	0.0160629	0.0201464	0.030452	0.0220826
Marinobacter	0.0221086	0.0231506	0.0225508	0.0186051	0.0204152	0.0227087	0.0223171	0.0220436	0.0154385	0.0195429	0.0216779	0.0187337
Candidatus Chloroploca	0.0220835	0.0182675	0.0225943	0.0195663	0.0232371	0.0205232	0.0200009	0.0188869	0.0152147	0.0192366	0.0210711	0.016252
Schlesneria	0.0219932	0.0192728	0.020745	0.019896	0.0222184	0.0230855	0.0215515	0.0220846	0.0138224	0.0168964	0.0206079	0.0180545
Methanosarcina	0.0219588	0.0179244	0.0193751	0.0194917	0.0235914	0.0207987	0.0186214	0.0191362	0.0152616	0.0191949	0.0247558	0.0179816
Melittangium	0.0218246	0.0207494	0.0184951	0.0212497	0.0212973	0.0236906	0.0260286	0.0302431	0.0150112	0.0215888	0.0227028	0.0234237
Kutzneria	0.0218108	0.0163792	0.0188328	0.0187617	0.0137041	0.0136781	0.014422	0.029417	0.0144554	0.0191845	0.0279559	0.0207969
Leptospira	0.0216998	0.0202908	0.0182398	0.0178595	0.0202417	0.022583	0.0199415	0.0242743	0.0119372	0.0168048	0.0210304	0.0194231
Lewinella	0.0216441	0.035486	0.022403	0.016667	0.0212466	0.0187277	0.0262949	0.0239308	0.0209276	0.0150084	0.0186744	0.0170804
Kitasatospora	0.0216269	0.0167654	0.0179575	0.0192882	0.0166714	0.0171971	0.0167346	0.0223938	0.0144341	0.017512	0.0309115	0.0184385
Cellulosimicrobium	0.0214877	0.0140156	0.0180485	0.0257166	0.0170054	0.0158124	0.0272717	0.0168899	0.0457567	0.0208551	0.0144499	0.0125484
Bauldia	0.0214817	0.0180695	0.0236261	0.0209235	0.0200896	0.0413103	0.0271897	0.0264256	0.0228588	0.0163978	0.0179956	0.0218302
Dactylosporangium	0.0214504	0.0163174	0.0161975	0.0181057	0.019183	0.015671	0.0168284	0.0140863	0.0148741	0.0178257	0.0214554	0.0169638
Blastopirellula	0.0213737	0.0180331	0.0170012	0.0190839	0.0206491	0.0197751	0.0183728	0.0176197	0.0130314	0.0141837	0.020674	0.0175729
Hydrobacter	0.0211969	0.0202775	0.0224531	0.0143773	0.0168681	0.0395032	0.0316525	0.0265773	0.0128211	0.0216805	0.0178598	0.0265756
Metallibacterium	0.0211694	0.0173839	0.0243967	0.00869875	0.00939804	0.0212521	0.0133289	0.0168549	0.0119454	0.013177	0.0225102	0.0209684
Aromatoleum	0.0211012	0.0173483	0.0191621	0.0183752	0.0215066	0.0201706	0.0181908	0.0205209	0.015656	0.0171842	0.0177878	0.0168107
Derxia	0.0210349	0.0189073	0.0190879	0.0176162	0.0209984	0.0199438	0.0184454	0.0220547	0.0175963	0.0196562	0.0183785	0.0179949
Chlorobium	0.0209153	0.0218792	0.0222067	0.0242102	0.0237869	0.0300298	0.0295385	0.0275991	0.0239536	0.0283453	0.0193721	0.0168918
Sinomonas	0.0206791	0.0149277	0.012663	0.0171113	0.0152766	0.0138829	0.0140379	0.0112567	0.0133472	0.0179256	0.0188249	0.0143914
Candidatus Vecturithrix	0.0205545	0.0223825	0.0197201	0.0192381	0.0222189	0.0206714	0.0187294	0.0197635	0.0137942	0.0158569	0.0202233	0.016232
Woeseia	0.0203765	0.0252413	0.0206984	0.0125454	0.0208574	0.0253483	0.0206357	0.0182953	0.0147915	0.0135894	0.020739	0.0132724
Fontimonas	0.0201837	0.0280827	0.0335865	0.0355912	0.0158359	0.0241338	0.102509	0.06225	0.0244814	0.024488	0.0154721	0.02392
Caldithrix	0.0200005	0.0205514	0.0185401	0.0130466	0.0267491	0.0183962	0.0153189	0.0185428	0.0121075	0.012686	0.0154117	0.0126744
Agrobacterium	0.0199855	0.067926	0.0151328	0.0259242	0.032989	0.022561	0.0255344	0.0448103	0.0639026	0.0129257	0.00988032	0.015363
Syntrophus	0.0199094	0.0170023	0.0167576	0.0144257	0.0191871	0.0163525	0.0150504	0.0158454	0.0132563	0.0153418	0.0174674	0.0149618
Leifsonia	0.0199029	0.0200613	0.0155585	0.0213134	0.018349	0.0145169	0.0182153	0.0167877	0.0174266	0.0206469	0.0179779	0.0176089
Acidiphilium	0.0195543	0.013576	0.0137184	0.0173894	0.0179881	0.020334	0.0143638	0.0135	0.0137838	0.0185042	0.0222755	0.0197124
Thermomonospora	0.0194805	0.0114341	0.0140818	0.0163813	0.0159548	0.0145125	0.0150922	0.0108033	0.0133735	0.015223	0.0214139	0.0160943
Cytophaga	0.0190861	0.0463014	0.0132683	0.010684	0.00974481	0.0132979	0.0106364	0.0190688	0.00632463	0.0174443	0.00914335	0.014075
Comamonas	0.0190693	0.019992	0.0182064	0.017315	0.0178564	0.0175447	0.018027	0.0251317	0.015941	0.0182541	0.0184136	0.01397
Ignavibacterium	0.0189059	0.0451046	0.0332024	0.0170578	0.102341	0.0231574	0.0241944	0.031748	0.0184188	0.0161238	0.0112674	0.00983071
Rhodomicrobium	0.0188053	0.0163786	0.0173762	0.0167166	0.0189292	0.021802	0.0171422	0.0184162	0.0155817	0.0171179	0.0167858	0.0173018
Longilinea	0.0186956	0.0196404	0.0140156	0.0238584	0.0318806	0.0176541	0.0195491	0.0209771	0.0150545	0.0179647	0.027242	0.0161415
Ferrovibrio	0.0186828	0.0172019	0.0182506	0.018677	0.0211526	0.0183612	0.0197493	0.0234626	0.0168491	0.0158798	0.0128357	0.0131923
Thiocapsa	0.0186493	0.0166298	0.0143571	0.0146228	0.0157599	0.017622	0.0153472	0.0183863	0.0129358	0.0136027	0.0169596	0.0143311
Planctomicrobium	0.018639	0.0178663	0.0167257	0.0183411	0.0187123	0.0160756	0.016753	0.0147671	0.0126992	0.0131398	0.0183567	0.0153804
Runella	0.0186168	0.0279853	0.0237868	0.0172046	0.0197003	0.0221521	0.0224945	0.0217071	0.0159374	0.0160456	0.0188895	0.020824
Salinispora	0.0184039	0.0163326	0.0342141	0.0111452	0.00931795	0.010142	0.00927167	0.0216062	0.00989414	0.0140594	0.0162318	0.00970527
Mastigocladus	0.0184004	0.0169373	0.0229026	0.0222004	0.0239115	0.0178956	0.0206802	0.0137082	0.027035	0.0179939	0.0298916	0.0223513
Candidimonas	0.0183204	0.0139544	0.0188111	0.0144951	0.0169705	0.0180639	0.0170886	0.0159061	0.0155199	0.0223168	0.0243459	0.0221679
Fluviicola	0.0180838	0.131672	0.0693133	0.0242354	0.0164279	0.0245601	0.0700047	0.0156835	0.0216011	0.0119364	0.0111829	0.0178816
Nitrospirillum	0.0177844	0.0114551	0.0148341	0.0140635	0.0173124	0.0189767	0.0147067	0.0169894	0.012327	0.0154542	0.0180268	0.0154449
Methylosarcina	0.0177246	0.0159361	0.0157874	0.0171754	0.0184541	0.0204858	0.0208459	0.0173607	0.0174018	0.0216114	0.0152351	0.0165484
Acidithrix	0.01771	0.0144333	0.0184612	0.0172539	0.0157813	0.015449	0.0192357	0.0147344	0.014374	0.0137531	0.0184094	0.0155608
Propionivibrio	0.0176311	0.0141768	0.018204	0.0150568	0.0173113	0.015846	0.014673	0.0162259	0.0144282	0.0153901	0.0151889	0.0138961
Catalinimonas	0.0175684	0.0204345	0.0198222	0.0175855	0.0210094	0.022239	0.0197643	0.0210767	0.0139529	0.0162944	0.0182548	0.0185792
Chromobacterium	0.0174499	0.0135649	0.0167345	0.0113821	0.0128279	0.0155963	0.0131766	0.0140787	0.00995081	0.0134706	0.0135756	0.0134634
Cyanothece	0.0172813	0.0149429	0.0136572	0.0152098	0.0164975	0.0139078	0.0155329	0.0154904	0.0113781	0.0127904	0.0154576	0.0131017
Plesiocystis	0.0172788	0.0172684	0.0125992	0.0215475	0.016374	0.0290231	0.0317203	0.0426202	0.0102151	0.0201077	0.0184272	0.027521
Acetobacter	0.0172478	0.0181804	0.029605	0.00974021	0.00791496	0.0135891	0.0285801	0.0272469	0.0206502	0.00765908	0.00841384	0.0183734
Xenophilus	0.0171805	0.0241476	0.016587	0.0259617	0.0161023	0.0149627	0.0161363	0.0271706	0.0249933	0.0154633	0.0119151	0.0117958
Rhodocista	0.0171158	0.0135028	0.0174886	0.0125317	0.0156355	0.0185107	0.0138831	0.0160686	0.0124632	0.013152	0.0130081	0.0127249
Actinokineospora	0.017036	0.0137036	0.0129163	0.01536	0.0143558	0.0102295	0.0148408	0.0179596	0.0131856	0.0154992	0.0195391	0.0151329
Fuerstia	0.0170016	0.0155445	0.011955	0.0169424	0.0156003	0.0141902	0.0144195	0.0123437	0.0108836	0.0110959	0.0156775	0.0154166
Chelatococcus	0.0168941	0.0146579	0.0169578	0.0164999	0.0179283	0.0208911	0.0160489	0.0182333	0.0150459	0.0146913	0.0161496	0.0164471
Geminicoccus	0.0168876	0.0100488	0.0121215	0.0129716	0.0162205	0.0161593	0.0125265	0.0131345	0.0111633	0.011658	0.0152484	0.0137017
Roseateles	0.0168187	0.014626	0.0152703	0.0150123	0.0164133	0.0149018	0.0160114	0.017486	0.0140763	0.0127664	0.0128038	0.0122666
Alcanivorax	0.0167147	0.0126545	0.0110414	0.0127801	0.0126452	0.0187868	0.0128883	0.0136612	0.00998899	0.0150652	0.0218374	0.0174277
Candidatus Scalindua	0.0167052	0.0131454	0.0130996	0.0165651	0.0185744	0.0179767	0.0147345	0.016403	0.0120096	0.0127382	0.0151942	0.012886
Actinocatenispora	0.0164749	0.0118228	0.0137993	0.0137787	0.013809	0.0139697	0.0120837	0.00941219	0.010254	0.0141868	0.0161186	0.0124202
Gallionella	0.0163682	0.0153421	0.0165933	0.0146477	0.0156659	0.0182319	0.0184111	0.0168906	0.0163849	0.020344	0.0146244	0.0169128
Zoogloea	0.0163638	0.0129265	0.0140068	0.0143553	0.0162373	0.0140636	0.0129102	0.013053	0.012454	0.011829	0.0122418	0.0117584
Pelobacter	0.0162858	0.0169149	0.0174028	0.0128423	0.0169968	0.0164673	0.0138559	0.0167307	0.0114915	0.0125151	0.0161008	0.0130103
Paracoccus	0.0160872	0.012534	0.0135983	0.0185838	0.0290531	0.0226562	0.0192243	0.0208742	0.0140915	0.0137707	0.0115029	0.016737
Methylotenera	0.016087	0.0251608	0.0203621	0.0776203	0.0377218	0.121901	0.291411	0.138	0.249286	0.439203	0.0441895	0.0974731
Parvibaculum	0.0160321	0.0149871	0.0209962	0.0114297	0.0146874	0.030789	0.0150058	0.0175954	0.0135082	0.0142707	0.0165306	0.0178056
Acinetobacter	0.016032	0.0244228	0.0244963	0.0140583	0.0153307	0.0137099	0.0254708	0.0195844	0.0154331	0.0120987	0.0124689	0.0144931
Fischerella	0.0159383	0.014016	0.0129137	0.015173	0.0162636	0.0140609	0.0124868	0.0129697	0.0109811	0.0120109	0.0172909	0.0126134
Acidithiobacillus	0.0159267	0.0145476	0.0153753	0.0112194	0.0144544	0.0157736	0.0122075	0.0147647	0.0108343	0.0119468	0.0138462	0.0128605
Ferrithrix	0.0158624	0.0114443	0.0158854	0.0141245	0.0130794	0.0111837	0.0179291	0.0129277	0.0111624	0.0107548	0.014305	0.0121702
Candidatus Methanoperedens	0.0158013	0.0123109	0.0130653	0.0155859	0.0183616	0.0154393	0.0131249	0.0143146	0.0105779	0.0123379	0.0180026	0.0134419
Aliifodinibius	0.0158007	0.0164276	0.01917	0.0145637	0.0182617	0.0166959	0.0178881	0.0146384	0.013189	0.0137703	0.0176409	0.0150302
Hamadaea	0.0155945	0.00962098	0.0102359	0.0128556	0.0134307	0.0106666	0.012284	0.00791348	0.00887877	0.0118536	0.0131691	0.0111935
Pigmentiphaga	0.0155593	0.0119479	0.0147435	0.0122976	0.0165209	0.0134563	0.0183081	0.029493	0.0121496	0.0120948	0.0129716	0.0113552
Limnochorda	0.0153641	0.0114405	0.0117784	0.0120005	0.0149537	0.0141315	0.0114281	0.010824	0.00912787	0.0122753	0.0162505	0.011253
Acidihalobacter	0.0152856	0.0156791	0.0175078	0.00998655	0.0123084	0.0168287	0.0114072	0.0117887	0.00850105	0.01283	0.0182685	0.0133738
Haliscomenobacter	0.0152565	0.0203091	0.0153671	0.011008	0.0163199	0.0148619	0.0174318	0.0164766	0.013661	0.0100918	0.0128696	0.0133662
Quadrisphaera	0.0151866	0.00961053	0.0103592	0.0163807	0.0144962	0.0110129	0.0122748	0.00888624	0.0119539	0.0144717	0.0176238	0.0143189
Hydrocarboniphaga	0.0148466	0.0159073	0.0147049	0.0160859	0.0140547	0.0165693	0.0344677	0.020578	0.0113859	0.0119643	0.0117811	0.0129061
Deferrisoma	0.0147566	0.013469	0.013286	0.0108768	0.0138262	0.0133407	0.010456	0.011134	0.00828735	0.00981692	0.0118981	0.00817109
Beijerinckia	0.014709	0.0118527	0.0117794	0.0104438	0.0145171	0.0148036	0.011928	0.0134257	0.00994018	0.0108265	0.0110108	0.0110515
Candidatus Competibacter	0.014697	0.0123781	0.0125757	0.0139464	0.0164656	0.0155777	0.0124779	0.0135024	0.0104562	0.0124757	0.015762	0.0129261
Thiolapillus	0.0146275	0.0122424	0.0116764	0.00921688	0.0105298	0.0136356	0.012159	0.010226	0.00934328	0.00914991	0.0110212	0.00864752
Rheinheimera	0.0146273	0.38693	0.00932738	0.0222155	0.0762166	0.0192811	0.0480366	0.0764221	0.00925745	0.00476469	0.00489026	0.0115192
Brevibacillus	0.0145213	0.0104546	0.0116528	0.0118267	0.0117981	0.0110975	0.0107233	0.00994708	0.00821087	0.00984735	0.0133771	0.00975175
Microbulbifer	0.0144799	0.0149943	0.0146085	0.0117572	0.0138104	0.0147309	0.0141795	0.0135919	0.0109703	0.0129117	0.0131584	0.0115609
Actinophytocola	0.0143789	0.00944954	0.0116607	0.014881	0.0122005	0.00910197	0.0116896	0.0133858	0.00903852	0.0116877	0.0168077	0.0116356
Azorhizobium	0.0143642	0.0139256	0.0171791	0.011693	0.0133148	0.0167197	0.0143313	0.0142005	0.0125782	0.0126695	0.0133908	0.0130171
Cryobacterium	0.0143591	0.00943437	0.00911144	0.0145948	0.0131876	0.0105179	0.0117817	0.00892848	0.0113273	0.0141621	0.0145034	0.0113179
Hyphomonas	0.0142852	0.0134535	0.0145064	0.0137408	0.0116868	0.0182259	0.0175452	0.0186887	0.0126356	0.0132486	0.0124682	0.0144908
Hassallia	0.0139049	0.0153946	0.0190861	0.0156849	0.0179416	0.012712	0.0303483	0.0215535	0.00956922	0.0100062	0.010855	0.01012
Aquabacterium	0.0138876	0.0130729	0.0135121	0.0112129	0.0139912	0.0146977	0.0131265	0.0142216	0.011819	0.0110735	0.01054	0.0112151
Sideroxydans	0.0138844	0.0220823	0.0135164	0.00978335	0.0139104	0.0378437	0.020964	0.0156793	0.0110414	0.0144501	0.0116943	0.0096697
Sulfuriferula	0.0138432	0.0112454	0.0126943	0.0109974	0.0152924	0.012571	0.0117358	0.0114383	0.0115568	0.011857	0.0123557	0.011048
Candidatus Moduliflexus	0.0138202	0.0137441	0.014876	0.011566	0.0161899	0.0151065	0.0136406	0.0143955	0.0103867	0.0123011	0.0146309	0.0120161
Oscillochloris	0.0138084	0.0106428	0.0107621	0.0104114	0.0127689	0.0122835	0.0101815	0.00942899	0.00907316	0.00987087	0.0129957	0.00992581
Pusillimonas	0.0137587	0.0114476	0.0119115	0.0118736	0.0139429	0.01264	0.0133463	0.0166688	0.0123115	0.014012	0.0140535	0.0132976
Caenispirillum	0.0137168	0.0110905	0.0105642	0.0108184	0.0140806	0.0128695	0.0126065	0.016688	0.0102807	0.00956965	0.0100864	0.0100422
Candidatus Saccharimonas	0.0136981	0.0207137	0.0167047	0.00466597	0.00517136	0.00723803	0.00636716	0.00676695	0.00385011	0.00731652	0.0061619	0.0101652
Methyloterricola	0.0136534	0.0113174	0.0118016	0.0132276	0.0142045	0.0137721	0.0125081	0.0129406	0.0100642	0.010864	0.0128375	0.0110838
Candidatus Jettenia	0.0135657	0.0091828	0.00882335	0.0133115	0.0128027	0.00910949	0.0112845	0.00944532	0.00896422	0.00969629	0.0133522	0.01061
Kocuria	0.0135277	0.00789252	0.0074753	0.0148665	0.0132368	0.00926578	0.0112858	0.00791172	0.01146	0.0116174	0.0131278	0.0108394
Pelagibacterium	0.0134925	0.0127446	0.0212413	0.0195217	0.0118234	0.025513	0.0274743	0.0257471	0.0300664	0.0135083	0.0094415	0.0211382
Beggiatoa	0.0134475	0.0111304	0.0111254	0.0123977	0.014868	0.0151831	0.012598	0.0153722	0.0098041	0.0127128	0.0147208	0.012269
Truepera	0.0134067	0.0112883	0.0118684	0.0122475	0.0148933	0.0117487	0.0120171	0.0108165	0.00963986	0.0114786	0.0126758	0.00997817
Elioraea	0.0133438	0.0110794	0.00991658	0.00959858	0.015127	0.0138237	0.0111383	0.0129066	0.0104666	0.0112093	0.0121264	0.0105876
Solitalea	0.0132293	0.0178961	0.0197505	0.0132631	0.0141985	0.0194493	0.0223902	0.020514	0.016743	0.0138447	0.0152309	0.0202393
Herbidospora	0.0131477	0.0107646	0.013892	0.0136457	0.0112889	0.012767	0.0130543	0.0106537	0.00928605	0.0128981	0.0155972	0.0121268
Prosthecobacter	0.0130341	0.140645	0.014449	0.0151656	0.0170507	0.0194122	0.0189778	0.0204162	0.0102318	0.0135655	0.0144697	0.0184842
Azospira	0.013011	0.0108387	0.010277	0.0116712	0.0121106	0.0138528	0.0136204	0.0129341	0.011192	0.0112696	0.0112633	0.00938186
Bellilinea	0.0129332	0.00979298	0.009388	0.0118545	0.0159162	0.0110401	0.00934716	0.00968976	0.00719723	0.00937506	0.0145897	0.00879216
Streptoalloteichus	0.0129071	0.00830908	0.00903481	0.0110088	0.00903632	0.00844078	0.00848277	0.0113326	0.00799096	0.0100739	0.0129317	0.0115185
Moorella	0.0128596	0.0102684	0.00972411	0.00815024	0.0103033	0.0117768	0.00923448	0.00971926	0.00692056	0.00920432	0.0104055	0.00834483
Bryocella	0.0127779	0.0107301	0.0110636	0.00899811	0.0118232	0.0121751	0.00954763	0.0105339	0.00755622	0.00734738	0.0109299	0.00859067
Pseudacidovorax	0.0126327	0.015503	0.0114839	0.0131783	0.0121453	0.0114362	0.0114369	0.01405	0.0121417	0.00985252	0.00979396	0.00890714
Sphingobacterium	0.0125802	0.0400891	0.0191637	0.017346	0.0225484	0.0190444	0.0177953	0.0194416	0.0169439	0.0120836	0.0150874	0.0185496
Vibrio	0.0124573	0.0192507	0.013891	0.0145849	0.0207971	0.014434	0.0158697	0.0132378	0.00970214	0.0116708	0.013701	0.011933
Polynucleobacter	0.0124244	0.0131088	0.0165607	0.0114696	0.011823	0.0126376	0.0127429	0.0130074	0.00972714	0.0109945	0.0105694	0.0100049
Marinobacterium	0.0124202	0.0140669	0.0101996	0.00984283	0.0124315	0.011954	0.0108236	0.0108915	0.00850217	0.00915184	0.0106501	0.00972024
Pseudanabaena	0.0124099	0.0104499	0.0100584	0.011582	0.0128401	0.0119608	0.010435	0.0126419	0.00854041	0.00901841	0.0110505	0.0102638
Moorea	0.0122951	0.00893004	0.0102984	0.0104495	0.0117195	0.0123313	0.0099613	0.00987671	0.00841304	0.00941561	0.0113278	0.00921718
Salisaeta	0.0122938	0.0117617	0.0140766	0.0113603	0.0129306	0.011347	0.0118727	0.011702	0.00999815	0.0115884	0.0115169	0.00881336
Rubricoccus	0.0121633	0.0111135	0.0119765	0.012521	0.0150839	0.0114399	0.0129699	0.0124249	0.00923258	0.0148692	0.011933	0.0112304
Actinopolyspora	0.011755	0.00840187	0.0280148	0.00632166	0.00473929	0.0055814	0.00480864	0.00786259	0.00600404	0.00602023	0.00983581	0.00546529
Catelliglobosispora	0.0117506	0.00834858	0.0120427	0.0095991	0.010978	0.00913129	0.00895925	0.00874849	0.00846139	0.00900421	0.0120099	0.00869799
Microcoleus	0.01159	0.0107362	0.00995552	0.0105191	0.0132508	0.0108639	0.0103417	0.00995903	0.0073137	0.0087125	0.0121562	0.00969132
Syntrophobacter	0.0113798	0.0103501	0.00942172	0.00944184	0.0110602	0.0108839	0.00944028	0.0106424	0.00726962	0.00728475	0.0115262	0.00825391
Levilinea	0.0113046	0.0116693	0.0107561	0.0164516	0.0214382	0.0129107	0.0137974	0.0141122	0.00975031	0.0121114	0.0190601	0.0101101
Thermobispora	0.011293	0.00678468	0.00791933	0.0102292	0.00976132	0.00767668	0.00840323	0.00579221	0.00743848	0.00976548	0.0113943	0.00903816
Methylomagnum	0.0112646	0.00975182	0.00965165	0.00715268	0.00828947	0.00942391	0.00725321	0.00743727	0.00635922	0.00875953	0.0106307	0.00748467
Thiohalobacter	0.0112622	0.0106951	0.012954	0.00347955	0.00517836	0.0148813	0.00660036	0.00632795	0.0031242	0.00716706	0.0135819	0.00841759
Longibacter	0.0112194	0.00984869	0.0111633	0.00884268	0.0114568	0.00954341	0.0094978	0.0092238	0.00747389	0.00891908	0.0095319	0.00773071
Sanguibacter	0.0112004	0.00747145	0.00744719	0.0110768	0.00860139	0.00749594	0.0110261	0.00632626	0.013565	0.0103725	0.0101242	0.00858656
Couchioplanes	0.0111771	0.00640269	0.0165448	0.00887368	0.00642785	0.00513959	0.00610764	0.00522438	0.00530111	0.00750672	0.00828283	0.00689851
Thermogutta	0.0111233	0.0115535	0.0107634	0.0131182	0.0128536	0.0120543	0.0115863	0.010088	0.00869353	0.00896682	0.0129234	0.0112014
Rhodospirillum	0.0109055	0.0085806	0.00998125	0.00656158	0.0105658	0.0100932	0.00856936	0.0102518	0.00734342	0.00780059	0.00749201	0.00644312
Pseudaminobacter	0.0108446	0.00944485	0.0119161	0.00972151	0.0100234	0.0139727	0.0131842	0.0116632	0.0118002	0.00967445	0.0111658	0.0116534
Thiothrix	0.0108205	0.0115865	0.0093285	0.00996493	0.0112277	0.0125173	0.0105161	0.01135	0.00860437	0.0086968	0.00975273	0.0110769
Desulfobulbus	0.0107985	0.0103122	0.0100235	0.00865137	0.0123658	0.0107766	0.0094309	0.0102289	0.00686616	0.00914765	0.00978634	0.00847227
Gimesia	0.0107897	0.0148752	0.0113632	0.0123328	0.0117117	0.0142047	0.0118692	0.0122187	0.00885804	0.00912241	0.0136047	0.0114713
Ferrovum	0.0107572	0.0101258	0.0107138	0.00834954	0.0109727	0.0110213	0.00929704	0.00996095	0.00945221	0.00944149	0.00903437	0.00884142
Sulfuritalea	0.0107144	0.0117547	0.0126204	0.0106221	0.011652	0.0113458	0.0118737	0.0129671	0.0106954	0.0134728	0.0101312	0.00939431
Fodinicurvata	0.0106895	0.00857986	0.0116584	0.00667927	0.0116653	0.00896744	0.00706867	0.00959316	0.00754552	0.0077095	0.0089721	0.0063953
Shewanella	0.0106827	0.0201021	0.0151563	0.0084559	0.0132181	0.013871	0.0097565	0.0120901	0.00667384	0.0108486	0.0118315	0.0110753
Bdellovibrio	0.010643	0.0121349	0.0116612	0.00887658	0.00975933	0.0113738	0.0148048	0.0131839	0.00724554	0.0105542	0.0109444	0.0123356
Thermanaerothrix	0.0106409	0.00956795	0.0093575	0.0119342	0.013543	0.0109812	0.00879709	0.0116852	0.00794146	0.00959961	0.0138819	0.00976382
Thalassospira	0.0106066	0.0074582	0.00885067	0.00720697	0.0100369	0.0108224	0.00910352	0.0104422	0.00794784	0.00757666	0.00807845	0.00680892
Methylosinus	0.0105905	0.00853304	0.00952317	0.00900992	0.00960579	0.0144758	0.00992439	0.00966771	0.00779065	0.00842178	0.00925482	0.00894723
Microcystis	0.0105205	0.00874035	0.00994502	0.0106746	0.0113114	0.0125506	0.0100311	0.0103316	0.00776091	0.00985387	0.0121203	0.0110772
Nitrococcus	0.010368	0.00871373	0.00945108	0.00796175	0.00797171	0.0102336	0.00791042	0.00844906	0.0074701	0.00831287	0.0107199	0.00904281
Fibrisoma	0.0103563	0.0113518	0.0109567	0.00967221	0.0111115	0.0110259	0.011213	0.0099973	0.00885846	0.00808802	0.0104055	0.0096388
Arsenicicoccus	0.0103287	0.00616436	0.00527833	0.0142316	0.0111827	0.00629983	0.00762463	0.00578751	0.00904849	0.0108278	0.0108026	0.00986638
Ferriphaselus	0.0102499	0.00856708	0.00944475	0.00921732	0.0104441	0.0109057	0.00981165	0.00995417	0.00982339	0.0105041	0.00933498	0.00921687
Ornatilinea	0.0102219	0.011162	0.00955433	0.0157078	0.0207339	0.0115634	0.0125713	0.0117596	0.0091933	0.0106265	0.0151807	0.00869944
Prosthecomicrobium	0.0101975	0.0085869	0.00866317	0.00884659	0.00988477	0.0116189	0.00827564	0.00923129	0.00814357	0.00838301	0.0086946	0.00890648
Aeromonas	0.0101294	0.0116426	0.00897099	0.0101131	0.0114256	0.010291	0.00872268	0.0110594	0.00770201	0.00842626	0.00993696	0.00877663
Azotobacter	0.00997363	0.00820377	0.010288	0.0104824	0.0114793	0.011407	0.00780095	0.0103775	0.00772326	0.0078944	0.0123655	0.0110468
Robiginitomaculum	0.00991372	0.00961625	0.0121786	0.00958279	0.00981545	0.0106922	0.0110045	0.0125963	0.0084885	0.0085377	0.00935615	0.0109248
Thermoactinospora	0.00979099	0.00643235	0.00871836	0.00840955	0.00763236	0.00698762	0.00697246	0.00554443	0.00595826	0.007141	0.0120502	0.00807946
Actinospica	0.00978732	0.00482242	0.00573346	0.00757105	0.0070642	0.00572614	0.00643056	0.00480428	0.00696923	0.00767117	0.00977623	0.00655443
Filomicrobium	0.00965853	0.00702567	0.00969351	0.00820345	0.00985455	0.00922716	0.00771876	0.00767226	0.00671744	0.00732191	0.00737196	0.00732848
Desulfatiglans	0.00965792	0.0076555	0.00792634	0.00630741	0.00876328	0.00931812	0.00629344	0.00696722	0.00506504	0.00750325	0.00843756	0.00682138
Mangrovitalea	0.00963305	0.00721336	0.0100157	0.00576662	0.00705906	0.00984381	0.00692706	0.00657486	0.00598902	0.0086328	0.00897999	0.00596894
Allokutzneria	0.00962225	0.00554333	0.00608022	0.00787678	0.00653559	0.00580009	0.00632663	0.0104302	0.00651431	0.00726219	0.0113855	0.00766302
Labrys	0.0096132	0.00839922	0.0103501	0.00702623	0.00739056	0.0110603	0.00840213	0.00902038	0.00864241	0.00812796	0.00845481	0.00977084
Terrimicrobium	0.00958036	0.0173509	0.0100425	0.00897758	0.00770677	0.012779	0.0102754	0.00964429	0.0041314	0.00698348	0.0074526	0.00871104
Marinithermus	0.00948689	0.00732751	0.00737801	0.00773881	0.00835661	0.00763973	0.00847461	0.00677115	0.00581432	0.00678008	0.00889701	0.00703898
Andreprevotia	0.00943914	0.00874221	0.00895966	0.0091507	0.0104063	0.00927456	0.0085841	0.0104824	0.0068645	0.00966708	0.00888107	0.0106564
Demequina	0.00941835	0.00621465	0.00660201	0.00891068	0.00696297	0.00747403	0.00866168	0.00612747	0.00856392	0.0088115	0.00773435	0.00900827
Candidatus Nitrosotenuis	0.0094046	0.00872628	0.00769867	0.00371704	0.0150681	0.0126514	0.0352115	0.0127822	0.00606741	0.00485719	0.0072822	0.00346992
Tistrella	0.00937458	0.00711086	0.00688014	0.00685833	0.0088887	0.00833811	0.00816345	0.00846917	0.00658279	0.0070425	0.00776067	0.00793792
Castellaniella	0.0093473	0.00551236	0.00729345	0.00504961	0.00491698	0.00599376	0.00578238	0.00804404	0.00518631	0.0250556	0.0239601	0.0216594
Pleomorphomonas	0.00932445	0.00557568	0.00736471	0.00611784	0.00773776	0.00800498	0.00769498	0.00673483	0.00618985	0.00680157	0.00800547	0.00740498
Isoptericola	0.00930482	0.00494231	0.00953288	0.0137467	0.00800336	0.0100742	0.0235444	0.00793785	0.0405122	0.0102079	0.00799161	0.00801899
Adhaeribacter	0.00927258	0.0105755	0.0130239	0.0101102	0.00834481	0.0134273	0.0142264	0.0136244	0.0101508	0.00784741	0.0100442	0.0123418
Phormidium	0.00921474	0.00717097	0.00711109	0.00903109	0.0111867	0.00898343	0.00806804	0.00744219	0.00649793	0.0073296	0.00891388	0.00716861
Desulfomonile	0.00917143	0.00878614	0.00834868	0.0076741	0.0104846	0.00913341	0.00906551	0.00992489	0.00661222	0.00745729	0.00893264	0.0073952
Thalassobaculum	0.00915656	0.0057281	0.00717982	0.00614328	0.00775535	0.00827337	0.00707491	0.00848459	0.00650545	0.00630356	0.00797891	0.00538296
Sphingorhabdus	0.00906817	0.00871795	0.0133976	0.011942	0.0099708	0.00905526	0.0104987	0.00761232	0.0110546	0.00862655	0.0103352	0.0095829
Tessaracoccus	0.00903119	0.0065891	0.00610465	0.0104084	0.00916242	0.00624627	0.00774593	0.00648399	0.00795195	0.0100056	0.00945773	0.00890212
Isosphaera	0.00900102	0.00751185	0.00689975	0.00794314	0.00835274	0.00747867	0.0078317	0.00748143	0.00613071	0.00653071	0.00899941	0.00684968
Citromicrobium	0.00899202	0.00986473	0.0141129	0.0119059	0.0108019	0.0101363	0.011463	0.00853763	0.0149075	0.0115355	0.0113905	0.0123457
Lamprocystis	0.0089607	0.00783746	0.00684568	0.00723265	0.00880976	0.00735017	0.00716207	0.00669143	0.00692578	0.00677147	0.00689099	0.00689963
Methylococcus	0.00895427	0.00672023	0.00696494	0.00622084	0.00687108	0.00782321	0.00601098	0.00583708	0.00525571	0.00574735	0.00625674	0.0068722
Phyllobacterium	0.0089533	0.00849454	0.0101164	0.00767706	0.0104806	0.0101618	0.00939497	0.00921576	0.00760831	0.00773533	0.00889389	0.00885605
Aurantimonas	0.00893351	0.00696207	0.0102352	0.00699235	0.00732919	0.0107522	0.00821845	0.00810077	0.00731776	0.0084337	0.00865274	0.00970852
Thiohalocapsa	0.00893012	0.00728306	0.00854968	0.00826043	0.0100057	0.00899494	0.0104538	0.00925983	0.00727979	0.00731469	0.00882593	0.00741378
Aquimonas	0.00888585	0.0106548	0.010043	0.00679809	0.00520111	0.00781514	0.00843572	0.0111975	0.00791783	0.00672398	0.00586185	0.00742438
Rhodobacter	0.00883978	0.0051048	0.00617364	0.00882326	0.0546321	0.00742397	0.0068134	0.0083029	0.00560269	0.00554433	0.00651456	0.00620492
Ottowia	0.00881087	0.0102083	0.0112304	0.00817133	0.00855002	0.00686596	0.00773687	0.00944085	0.00831145	0.00791608	0.00743325	0.00870653
Labrenzia	0.00880993	0.00678364	0.00793091	0.00695324	0.00816876	0.00851471	0.00755412	0.00742271	0.00650919	0.00638853	0.00828902	0.006488
Stackebrandtia	0.00880307	0.0063499	0.011162	0.00643442	0.00519516	0.00454265	0.00669945	0.00583833	0.00857141	0.00693362	0.00690117	0.00641976
Desulfobacca	0.00867455	0.00841009	0.00794934	0.00636775	0.00924049	0.0081633	0.00768466	0.00787223	0.00494089	0.00674576	0.00846255	0.00549028
Parapedobacter	0.00867353	0.0132231	0.0143903	0.0118305	0.00942864	0.0153479	0.0154821	0.0182644	0.0135652	0.0117581	0.0107121	0.0146333
Symbiobacterium	0.00866703	0.00643303	0.00748817	0.00572463	0.00799168	0.00757703	0.00595841	0.00623393	0.00499595	0.00661606	0.00733723	0.00598592
Candidatus Thiodiazotropha	0.00858603	0.00789924	0.0078743	0.00572094	0.00739113	0.00813451	0.00691963	0.00837483	0.0049866	0.00632823	0.00760111	0.00660991
Desulfatitalea	0.00856114	0.00755812	0.00789917	0.00600618	0.00873141	0.00719405	0.00717026	0.00708772	0.00554071	0.00594641	0.00687031	0.00542382
Kiloniella	0.00849636	0.00629861	0.00560515	0.00569071	0.00914067	0.00740456	0.0068336	0.00825342	0.00630976	0.00560007	0.00568602	0.00562902
Planobispora	0.00844533	0.00543349	0.00824924	0.00693898	0.00682258	0.00596479	0.00682595	0.00472039	0.00540934	0.00603888	0.00904773	0.00705345
Aureimonas	0.00841603	0.0113683	0.00952021	0.00896269	0.00842305	0.011204	0.00960813	0.00788774	0.00808344	0.00662872	0.00860423	0.00890738
Thermoactinomyces	0.00841059	0.00586247	0.0120215	0.00605413	0.00520523	0.00647688	0.00514901	0.00651365	0.00485848	0.00488683	0.00719546	0.0053972
Chelativorans	0.00836919	0.00684182	0.00852301	0.00798178	0.00693035	0.0102849	0.00929991	0.00987506	0.00717234	0.00607822	0.00714186	0.00816329
Mariniblastus	0.00833074	0.00560146	0.00554856	0.00783085	0.00825337	0.00625662	0.00660789	0.00574087	0.00479126	0.0055965	0.00754515	0.00608971
Paucibacter	0.00833008	0.00901603	0.00816762	0.00770049	0.00921285	0.00924171	0.00942408	0.0104311	0.00853754	0.0104386	0.00776211	0.00669309
Uliginosibacterium	0.00830005	0.00658936	0.00827992	0.00760528	0.00817103	0.00796007	0.00771184	0.00702163	0.00677925	0.00724919	0.00683039	0.00727338
Thermobifida	0.00829759	0.00497563	0.0064469	0.00786972	0.00710394	0.00663057	0.00780211	0.0059161	0.00630174	0.00748857	0.00951465	0.0075444
Actinotalea	0.00826333	0.0058011	0.00639933	0.011369	0.0103713	0.00666482	0.00828297	0.00574602	0.00904909	0.00791612	0.0112629	0.00740148
Desulfonatronum	0.00823674	0.00825368	0.00719522	0.00830983	0.00886464	0.00771162	0.00820755	0.0067287	0.00604284	0.00641981	0.00770261	0.00626719
Thiohalomonas	0.00817767	0.00849536	0.00987334	0.00651508	0.00757294	0.0106071	0.00693976	0.00667691	0.00446977	0.00662858	0.0106352	0.00750595
Ectothiorhodospira	0.00815833	0.00707455	0.00826318	0.00554627	0.00651437	0.00952057	0.00695095	0.00794524	0.0049224	0.00648489	0.00864888	0.00635122
Tepidimonas	0.00813754	0.00814983	0.00675018	0.00669055	0.00898365	0.00778426	0.00758213	0.00743446	0.00673877	0.00712068	0.00655818	0.00587074
Acidocella	0.00811791	0.00532899	0.00524781	0.00438693	0.00581584	0.00946994	0.00607688	0.00667164	0.00554553	0.00551308	0.00730681	0.00639079
Desulfococcus	0.00810469	0.00975179	0.00777351	0.00776745	0.00977036	0.00895223	0.00934498	0.00846873	0.00779559	0.00836823	0.00717575	0.00711528
Kineococcus	0.00804381	0.00495103	0.0165944	0.0053108	0.00585522	0.00402746	0.00405329	0.00402023	0.00473794	0.00509647	0.00639211	0.00486918
Sporocytophaga	0.00803664	0.0106177	0.0113883	0.00736782	0.00806493	0.0105053	0.0115346	0.00848902	0.00687271	0.00707976	0.00836809	0.0098464
Actinomyces	0.00803597	0.00466395	0.00727207	0.00662613	0.00589063	0.00641554	0.00598246	0.00490493	0.00659047	0.00538364	0.0069225	0.00537794
Rugosibacter	0.00802508	0.00711392	0.00880678	0.00668541	0.00651228	0.0071586	0.00671852	0.00787159	0.00620396	0.00596387	0.00527989	0.00573862
Xanthobacter	0.0080224	0.00603748	0.00814525	0.00633531	0.00735201	0.00908685	0.00800241	0.007914	0.00718467	0.00696819	0.00600057	0.00670392
Planctopirus	0.00798731	0.00998319	0.00803208	0.00788482	0.00994433	0.00873105	0.00843178	0.00856882	0.00587513	0.00774102	0.00793677	0.00873553
Candidatus Tenderia	0.00796735	0.00702013	0.009185	0.00578937	0.00777792	0.00815847	0.00673992	0.00773414	0.00455491	0.00635266	0.00928157	0.00600043
Ruegeria	0.00795338	0.00613805	0.0073364	0.00692357	0.00872787	0.00819796	0.0061313	0.00585827	0.00614683	0.00574037	0.0071264	0.00630298
Sedimenticola	0.00794932	0.00784389	0.00878141	0.00368007	0.00722604	0.00775648	0.00540033	0.00571188	0.00484353	0.00598205	0.00791802	0.00532504
Alicycliphilus	0.0079373	0.00850559	0.0067429	0.00723293	0.00790706	0.00732954	0.0082901	0.00839984	0.00614843	0.00642615	0.00689919	0.00655189
Cohnella	0.0078829	0.00678414	0.00739845	0.00644754	0.00716576	0.0074295	0.00641197	0.00671706	0.00533824	0.00653067	0.00895066	0.00721633
Desulfosporosinus	0.00781326	0.00551568	0.00651654	0.00677996	0.00787185	0.00708789	0.00632391	0.00663073	0.00460215	0.00557724	0.00795764	0.00556955
Nitratireductor	0.00780438	0.00695104	0.00823331	0.00682229	0.00704534	0.00871051	0.00747727	0.00809678	0.00602526	0.00704714	0.00624881	0.00765881
Acidisphaera	0.00776394	0.00542866	0.00535104	0.00428495	0.00525409	0.00698913	0.0046596	0.00555482	0.00525185	0.00525543	0.00543482	0.0050698
Fibrella	0.00774572	0.0086679	0.00762475	0.00880357	0.00819303	0.0066249	0.00884066	0.00829299	0.00598819	0.0065251	0.0074958	0.00758576
Cyclobacterium	0.0077295	0.00995905	0.0121826	0.00888293	0.00841194	0.0101256	0.0120239	0.0109507	0.00869468	0.00650353	0.00749792	0.0101565
Arenibacter	0.00771966	0.0117366	0.0111241	0.00977767	0.00878597	0.0103218	0.011194	0.011194	0.00877298	0.00925384	0.00978964	0.0137876
Salinisphaera	0.00770799	0.00605955	0.0104971	0.00506409	0.00554732	0.00865068	0.00612816	0.00644838	0.00531526	0.00671833	0.00834143	0.00726873
Aquimarina	0.00765439	0.00987035	0.00684548	0.00538851	0.00665732	0.00768908	0.00624604	0.0083447	0.00481634	0.00406697	0.00578183	0.00563262
Fulvivirga	0.00765338	0.00811061	0.011506	0.0109119	0.0120343	0.00927852	0.0184492	0.01176	0.00888215	0.00797773	0.0079583	0.00829018
Thiomargarita	0.00764052	0.00771303	0.00571875	0.00674649	0.00773709	0.00743954	0.00617748	0.00715569	0.00492931	0.00598989	0.00716561	0.00642457
Desulfatibacillum	0.00763255	0.006869	0.00674925	0.00598267	0.00677692	0.00685885	0.00625385	0.00606041	0.00414982	0.00663766	0.00670701	0.00597328
Lysinimicrobium	0.00755538	0.00723378	0.00596135	0.00716817	0.00612403	0.00624704	0.00678998	0.00607337	0.00603271	0.0079885	0.00755599	0.00824438
Methylophilus	0.00753766	0.0168957	0.0112907	0.0315093	0.0137018	0.0461821	0.0684224	0.0269648	0.120499	0.0763037	0.00947251	0.0188624
Pseudoalteromonas	0.00742208	0.0130928	0.00980363	0.00834738	0.0119542	0.00972712	0.00823255	0.00948131	0.00556805	0.00545447	0.00743782	0.008337
Blastochloris	0.00738565	0.00472732	0.00667264	0.00502239	0.00528712	0.0082787	0.00608326	0.00612652	0.00515685	0.00483012	0.00651744	0.0054133
Roseovarius	0.00737443	0.00669099	0.00697688	0.0064391	0.00867948	0.00770871	0.00763812	0.00699024	0.00566245	0.00539799	0.00562113	0.00683195
Roseimaritima	0.00735319	0.00595252	0.0060412	0.00689111	0.00773865	0.00738889	0.00635703	0.00663782	0.00501253	0.0052531	0.00719073	0.00584057
Hoeflea	0.00733493	0.00595054	0.00693896	0.00582893	0.00578986	0.00941971	0.00898149	0.00911412	0.00735913	0.00704417	0.00560958	0.00836196
Beutenbergia	0.00728692	0.00516164	0.00500411	0.00779973	0.00611734	0.00535061	0.00824029	0.00438295	0.00756035	0.00677636	0.00713365	0.00653821
Phaeospirillum	0.00726275	0.00528789	0.00562334	0.00419966	0.00659133	0.00733031	0.00495939	0.00649602	0.0045477	0.00507383	0.00482165	0.00390114
Serinicoccus	0.00721898	0.00591654	0.004684	0.00936326	0.00707454	0.00451997	0.00588413	0.00419553	0.00547209	0.00792479	0.00724992	0.00653486
Geoalkalibacter	0.00714257	0.00645648	0.00707558	0.00590846	0.00727239	0.00743081	0.00690521	0.00783999	0.00536742	0.00620025	0.00813407	0.00604967
Crenothrix	0.00706328	0.00586978	0.00613138	0.00716026	0.0084876	0.00718589	0.00695892	0.00733622	0.0065565	0.00769447	0.00711903	0.00612752
Tumebacillus	0.00699742	0.00488089	0.00597114	0.00621785	0.00752502	0.0065446	0.00604201	0.00572548	0.00487949	0.00561617	0.00716186	0.005498
Smaragdicoccus	0.00698957	0.00543106	0.00618763	0.00624201	0.00506308	0.00647687	0.00683798	0.00429469	0.00540033	0.00650951	0.00761275	0.00572031
Phormidesmis	0.00698762	0.0050603	0.00565788	0.0074694	0.00737132	0.00728503	0.00617254	0.00718828	0.00608047	0.0078361	0.00781957	0.00780719
Ruminiclostridium	0.00686207	0.00758112	0.00697038	0.00817812	0.00747672	0.009243	0.00921476	0.00929714	0.00687572	0.00579971	0.00675156	0.00784828
Ochrobactrum	0.00685209	0.00499027	0.00781721	0.00537742	0.00628412	0.00766747	0.00494621	0.0042209	0.00396683	0.00497901	0.00476562	0.00556969
Brevibacterium	0.0068412	0.00343386	0.00407702	0.00668694	0.00533885	0.00360238	0.00527818	0.00329746	0.00513035	0.00539521	0.00634732	0.00545189
Blastomonas	0.00681413	0.00714471	0.00795779	0.00725063	0.00631962	0.00646774	0.0066565	0.00590655	0.00834804	0.00573018	0.0070403	0.00631035
Candidatus Acetothermum	0.00678769	0.00576916	0.00553003	0.00620849	0.00758065	0.00623989	0.00518828	0.00624572	0.00418606	0.00522395	0.0073461	0.00466244
Methanoculleus	0.00673012	0.00483583	0.005388	0.00625938	0.00676814	0.00508591	0.00518973	0.00647299	0.0040289	0.00525739	0.00642184	0.00525864
Dehalogenimonas	0.00672728	0.00559289	0.00568256	0.00584824	0.00695329	0.00676427	0.00604425	0.00628269	0.00529712	0.0048413	0.00721792	0.00473698
Methylovulum	0.00672356	0.00591996	0.00771904	0.00583238	0.00680196	0.00916981	0.00808011	0.00633924	0.00600025	0.00660181	0.00709455	0.00625368
Haloactinobacterium	0.00668085	0.00557661	0.00609333	0.0100219	0.00816262	0.00532162	0.00681011	0.00590144	0.00831991	0.00587022	0.00738573	0.0054564
Salinimicrobium	0.00667702	0.00795599	0.00916958	0.00524468	0.00583453	0.00614945	0.00658694	0.00566491	0.00483405	0.0058157	0.00852425	0.00748541
Sphaerotilus	0.00665488	0.00710572	0.00531137	0.00491183	0.00577326	0.00498742	0.00572214	0.00643188	0.00581463	0.00625289	0.00535652	0.00444751
Desulfobacterium	0.00662752	0.00588968	0.0052999	0.00612341	0.00768168	0.00696871	0.00491564	0.00622858	0.00390969	0.00512607	0.00600605	0.00475818
Hahella	0.00660066	0.00793728	0.00550683	0.00608947	0.00619372	0.00771711	0.00741312	0.0070754	0.00443482	0.00602137	0.00607651	0.00603841
Sulfobacillus	0.00658982	0.00500196	0.00501278	0.00484271	0.00567055	0.00634653	0.00511984	0.00422422	0.0038607	0.00511762	0.00667342	0.00422899
Coxiella	0.00657756	0.00840857	0.00389363	0.00351945	0.00357312	0.00968233	0.0026183	0.00831615	0.00359651	0.00359849	0.00782011	0.00458902
Henriciella	0.00656624	0.00476157	0.00644355	0.00408728	0.00402189	0.00757613	0.0053453	0.00577505	0.00378416	0.00420501	0.00401342	0.00570862
Nisaea	0.00654417	0.00518433	0.00576114	0.00423481	0.00471227	0.00541353	0.00477201	0.00509668	0.00404518	0.00414222	0.00414071	0.00381363
Escherichia	0.00653734	0.00921649	0.0102319	0.00650877	0.00560363	0.004998	0.00858565	0.00960156	0.00693681	0.00344677	0.00386232	0.00616705
Alkalinema	0.00653312	0.00653144	0.00566069	0.00600902	0.00729886	0.00712297	0.00593546	0.00775008	0.00489487	0.00565807	0.00621759	0.0057684
Niveispirillum	0.00652715	0.00397394	0.00509954	0.00478311	0.0054563	0.00857181	0.00639967	0.0072469	0.00504054	0.00466455	0.00531533	0.00488454
Methyloferula	0.00651775	0.00450833	0.00613713	0.00356237	0.00436892	0.00699339	0.00552631	0.00575765	0.00373838	0.00404618	0.00459403	0.00519841
Colwellia	0.00651192	0.00865562	0.00766226	0.00559032	0.00754126	0.00670764	0.00558539	0.00707181	0.0054078	0.00636685	0.00629842	0.00617468
Acaryochloris	0.00650853	0.00552846	0.00532072	0.0060568	0.00655409	0.00649669	0.00584232	0.00630662	0.00421784	0.00586761	0.00760024	0.00606979
Aminobacter	0.00648471	0.00518939	0.00595631	0.00530952	0.00443902	0.00746438	0.00672595	0.00662073	0.00635335	0.00467194	0.00468423	0.00514183
Leptolinea	0.00644192	0.00864764	0.00591078	0.010902	0.0158419	0.00838446	0.00821898	0.00865467	0.00595434	0.00704115	0.0128449	0.00777716
Allosalinactinospora	0.00641956	0.00301788	0.00352375	0.00684869	0.00568009	0.00421534	0.00430068	0.00448987	0.00375518	0.00491434	0.00646277	0.00431228
Staphylococcus	0.00641416	0.00592777	0.00808208	0.00346131	0.00265815	0.00317561	0.00776971	0.00955333	0.00715499	0.00242427	0.00293134	0.00592043
Pseudarcicella	0.006414	0.00978036	0.00747078	0.00637256	0.00615011	0.00656727	0.00698573	0.00631814	0.0057159	0.00486594	0.00546365	0.00629585
Methylomicrobium	0.0063554	0.00468733	0.00595806	0.00575805	0.007666	0.00659686	0.00615209	0.00570796	0.00479176	0.00651894	0.00593114	0.00539609
Thermocrispum	0.00633116	0.00391021	0.00382787	0.00620675	0.00519059	0.00452585	0.00526283	0.003138	0.00451496	0.00620212	0.006401	0.00568213
Aequorivita	0.00631194	0.00855773	0.00932334	0.0059123	0.00765924	0.00803984	0.00780684	0.00722357	0.00585326	0.00721109	0.00845222	0.0087894
Alkalispirochaeta	0.00630384	0.00479543	0.00503963	0.00404886	0.00585677	0.00580615	0.004673	0.00493823	0.00323113	0.00359527	0.00418119	0.0044341
Afifella	0.00624746	0.00467654	0.00641317	0.00526356	0.00688749	0.00625631	0.00512463	0.00518094	0.00444061	0.00471112	0.00599894	0.00561079
Hoyosella	0.00622337	0.00369321	0.00425219	0.00438518	0.00473836	0.00374152	0.0041964	0.00346511	0.00362933	0.00442723	0.00491495	0.00389458
Crossiella	0.00621298	0.00520648	0.00447616	0.00545122	0.00452306	0.00389495	0.00383577	0.0131783	0.00360334	0.00621674	0.0115028	0.00669486
Branchiibius	0.00619759	0.00365895	0.00376765	0.00569716	0.00506266	0.00371476	0.0049271	0.00291773	0.00438801	0.00519653	0.00485439	0.00416948
Cyanobium	0.00619234	0.00440936	0.0046792	0.00495293	0.00556154	0.00441604	0.00560898	0.00390126	0.00371058	0.00363629	0.00526531	0.00423758
Desertifilum	0.0061713	0.00487362	0.00490873	0.00559228	0.00623332	0.0051623	0.00590181	0.00551884	0.00378917	0.00489318	0.00550927	0.00500969
Haloechinothrix	0.00611416	0.00399257	0.00471852	0.00682153	0.00635059	0.00500299	0.0051552	0.00457477	0.00415611	0.00633392	0.00753025	0.00565478
Spirillospora	0.00608946	0.00351691	0.00450773	0.00573806	0.00539479	0.00499385	0.00514134	0.00416616	0.00491883	0.00478925	0.00623032	0.00452856
Yuhushiella	0.00608455	0.0051147	0.00569121	0.00548811	0.0052072	0.00507359	0.00514368	0.0062325	0.00512407	0.00539329	0.00801787	0.00606382
Tepidicaulis	0.00607049	0.00640603	0.00857044	0.00382731	0.00652911	0.013241	0.00528905	0.00672203	0.00356921	0.00521556	0.00618064	0.00576791
Flexithrix	0.00605543	0.0064822	0.00807164	0.00808344	0.00712212	0.00733621	0.00987925	0.00942767	0.00536856	0.0051386	0.00681318	0.00744336
Treponema	0.00602685	0.00655558	0.00555386	0.00600623	0.00629969	0.00603875	0.00575524	0.00502914	0.00431806	0.00393636	0.00590331	0.00481228
Agrococcus	0.00601945	0.00460965	0.00457819	0.00557665	0.00557946	0.00474649	0.00478411	0.00391513	0.00423611	0.00505194	0.00529578	0.00488399
Longispora	0.00601496	0.00499658	0.00670566	0.00703762	0.00635278	0.00607497	0.00701068	0.00576339	0.00576337	0.00715595	0.00775047	0.00696323
Pacificimonas	0.00597555	0.00512626	0.00721903	0.00628111	0.00528372	0.00539603	0.00574511	0.00456621	0.00692456	0.0043655	0.00679024	0.00561334
Desulforegula	0.00597482	0.00439556	0.00479723	0.00473796	0.0065452	0.00591087	0.00496631	0.00570778	0.00416777	0.00383263	0.00595639	0.00458111
Thermincola	0.00597239	0.00553166	0.00537151	0.00496996	0.00552807	0.00546204	0.00495515	0.00518051	0.00356414	0.00448921	0.00549992	0.00385687
Methanocella	0.0059709	0.00458243	0.0057694	0.00513285	0.00592271	0.005596	0.00426749	0.00571862	0.00335294	0.00472699	0.00539199	0.00391834
Dehalobacter	0.00596693	0.00459934	0.00450372	0.00500923	0.00527996	0.00425925	0.00389722	0.00354573	0.00416178	0.00424978	0.00445548	0.00451318
Raineyella	0.0059666	0.00355962	0.00415021	0.0072631	0.00588064	0.00423949	0.00448664	0.00441751	0.00444596	0.00533998	0.00608106	0.00568297
Aquiflexum	0.00594855	0.007257	0.00619702	0.00368921	0.00479827	0.00668876	0.00667405	0.00745273	0.0048301	0.00452841	0.00544492	0.00683135
Actinomycetospora	0.00593946	0.00390912	0.00424762	0.00539043	0.00496304	0.00443159	0.00543462	0.00296349	0.00393343	0.0049755	0.00570958	0.00439321
Actinoalloteichus	0.00593411	0.00398533	0.00373276	0.00419848	0.00373429	0.00321464	0.00540894	0.00662325	0.0050255	0.00393473	0.00588308	0.00380151
Curtobacterium	0.00589271	0.00620439	0.00563548	0.00621147	0.00477368	0.00551887	0.00685911	0.00567965	0.00797161	0.00698399	0.0113714	0.00542019
Chamaesiphon	0.00588345	0.00460035	0.00483765	0.00415974	0.00464669	0.00499196	0.00500456	0.00521985	0.00348773	0.00403868	0.00474211	0.00368053
Lentimicrobium	0.00587972	0.0055805	0.00589017	0.00297823	0.00478552	0.00453393	0.00392067	0.00397773	0.00294315	0.00321605	0.0043008	0.00339664
Rhodovibrio	0.00584756	0.00368352	0.00426404	0.00355266	0.00521708	0.0047634	0.004061	0.00418531	0.00400476	0.00368582	0.00549305	0.00420244
Azovibrio	0.00584517	0.00609908	0.00428132	0.00590389	0.00646663	0.00505688	0.00453824	0.00532077	0.00411067	0.00447388	0.00508582	0.0045999
Desulfacinum	0.0057971	0.00576213	0.00475758	0.00424457	0.00573065	0.00623919	0.00461218	0.00509513	0.00342447	0.00442771	0.00516148	0.00453402
Arhodomonas	0.00574878	0.00541204	0.00591806	0.00307196	0.00339344	0.00536704	0.00371521	0.00473614	0.00369563	0.00434633	0.00585371	0.00488048
Solirubrum	0.00570598	0.00573193	0.00535237	0.00499794	0.00700797	0.00572732	0.00514544	0.00543859	0.00464394	0.00449873	0.00523293	0.00485166
Mortierella	0.0056995	0.00666574	0.00500547	0.00481223	0.00406613	0.00524037	0.00681831	0.0117851	0.00533068	0.00437658	0.00341589	0.0040215
Verrucosispora	0.00569419	0.00343986	0.004297	0.00558917	0.00595762	0.00397709	0.00435182	0.00296898	0.00372537	0.00512436	0.00589164	0.00488158
Krasilnikoviella	0.00569226	0.00309526	0.00750886	0.0101376	0.00588198	0.00722213	0.0190453	0.00479002	0.0312408	0.00719974	0.00451736	0.00457657
Chlorogloeopsis	0.00567191	0.0046526	0.00468637	0.00560075	0.00671349	0.00554548	0.00440526	0.0048518	0.00450285	0.0039868	0.00610492	0.005049
Starkeya	0.00565946	0.00435411	0.00479076	0.0052253	0.00526784	0.00606635	0.00509359	0.00471919	0.00427323	0.00455436	0.00432748	0.00453945
Tardiphaga	0.0056592	0.00630144	0.00626126	0.00608634	0.00541886	0.0089075	0.00604055	0.00704654	0.00618204	0.00626822	0.00554664	0.00776022
Crinalium	0.0056498	0.00434274	0.00463437	0.00465577	0.00575974	0.0049925	0.00560684	0.0052546	0.00387344	0.00462397	0.00540005	0.00457667
Methylocella	0.00562445	0.00381216	0.00488984	0.00355875	0.00428282	0.00644018	0.00383177	0.00383826	0.00287833	0.00327238	0.00414816	0.00468011
Flectobacillus	0.00560262	0.00962458	0.00745074	0.00567006	0.00520695	0.00597052	0.00595553	0.00571075	0.00444476	0.00391452	0.00471487	0.00553561
Leucobacter	0.00560101	0.00405641	0.00382009	0.00390458	0.00482256	0.00334423	0.00440105	0.00406965	0.00482305	0.00500449	0.00367453	0.00359223
Paludibacter	0.00557272	0.00808229	0.00681174	0.00490736	0.00652643	0.00711241	0.00814295	0.0060168	0.00495982	0.0045322	0.00565719	0.00679293
Emticicia	0.00557262	0.00638906	0.00642502	0.00628453	0.00716187	0.00612862	0.00675443	0.00604411	0.00491239	0.00432093	0.00539712	0.0066936
Vitreoscilla	0.00555235	0.00506385	0.00398599	0.00537322	0.00528021	0.00462941	0.00591242	0.00582919	0.00576427	0.00474322	0.0040996	0.00428034
Planomonospora	0.00554389	0.00407997	0.00488412	0.0050484	0.00548151	0.00403414	0.00472051	0.00261542	0.00373948	0.00531238	0.00667048	0.00523601
Salinibacter	0.00553474	0.00350278	0.00497458	0.00388427	0.00494371	0.00468155	0.00457356	0.00454146	0.00289486	0.00400146	0.00504203	0.00362694
Glaciibacter	0.00551354	0.00457432	0.00374338	0.00561055	0.00455207	0.00524038	0.00498139	0.00345547	0.00428612	0.00550968	0.00550981	0.00431861
Cycloclasticus	0.00550682	0.00532521	0.004774	0.00461769	0.00648653	0.00481781	0.00418293	0.00329975	0.00457365	0.00382437	0.00585042	0.00424217
Tepidiphilus	0.00548791	0.00554765	0.00570119	0.00633003	0.00635041	0.00613202	0.00573932	0.00607556	0.00555876	0.00730241	0.00689375	0.00515536
Kriegella	0.00544552	0.00560139	0.00646938	0.00427345	0.00424432	0.00532081	0.00602395	0.0053385	0.00420605	0.00339358	0.00474992	0.00515601
Effusibacillus	0.00544144	0.00360354	0.00477594	0.00427354	0.00475639	0.00420959	0.0040718	0.00438796	0.00266409	0.0041577	0.00522964	0.00394924
Algiphilus	0.00543646	0.00569377	0.00625788	0.00596381	0.00566491	0.00636491	0.00979748	0.00787919	0.00484604	0.00674822	0.00710453	0.00638475
Elstera	0.00542464	0.00437035	0.00491277	0.00408175	0.00542743	0.00528043	0.00539517	0.00624302	0.00510665	0.00382278	0.00467774	0.00404876
Rubripirellula	0.00542424	0.00630439	0.00429769	0.00545682	0.00500019	0.00523484	0.00593986	0.00580074	0.00377226	0.00443806	0.00506955	0.0060031
Candidatus Phaeomarinobacter	0.00540276	0.00501931	0.00726434	0.00333852	0.00547273	0.00944274	0.00503197	0.00656281	0.00455962	0.00405255	0.00535365	0.00491728
Wenzhouxiangella	0.00538637	0.0040345	0.00476915	0.00418364	0.00445353	0.00597366	0.00413295	0.00482127	0.00394334	0.00397832	0.00581674	0.00434014
Ferrimicrobium	0.00538492	0.0039973	0.00506275	0.00521276	0.00401174	0.0039789	0.00500103	0.00364147	0.00412407	0.00410488	0.00591842	0.0044592
Leptospirillum	0.00536486	0.0040849	0.00380052	0.00508141	0.00535783	0.00573998	0.00393642	0.00374034	0.0034116	0.00459739	0.00493935	0.00402469
Aneurinibacillus	0.00533781	0.00368449	0.00395582	0.00421765	0.00451007	0.00510005	0.00359297	0.00350393	0.00293208	0.00325125	0.00481475	0.0043483
Prolixibacter	0.00533502	0.00767652	0.00725475	0.00389102	0.00633434	0.00636164	0.00596161	0.00627005	0.00381981	0.00400279	0.00489181	0.00513516
Candidatus Kuenenia	0.00531926	0.00522418	0.00510795	0.00467092	0.00555902	0.00668001	0.00625152	0.00556051	0.00486607	0.00474029	0.00561557	0.00569868
Immundisolibacter	0.00530788	0.00636706	0.00651714	0.0048512	0.00563995	0.00492174	0.00510046	0.0054113	0.00401681	0.00469132	0.00624483	0.00504092
Planktothrix	0.00530169	0.00497916	0.00497972	0.00529439	0.00592791	0.00583669	0.00445975	0.00526091	0.00347328	0.00394193	0.00560047	0.00502037
Actinosynnema	0.00527587	0.0038252	0.00407697	0.0045031	0.00457701	0.00395772	0.00444341	0.0081762	0.00389927	0.00486777	0.00743975	0.00506755
Defluviimonas	0.00526247	0.00336156	0.0051738	0.00370634	0.00395927	0.00467196	0.0032883	0.00265628	0.00283307	0.00398347	0.00395166	0.00326086
Chroococcidiopsis	0.00525593	0.00400731	0.00424935	0.00396934	0.0048411	0.0045032	0.0046735	0.00340141	0.00312036	0.00357907	0.00447419	0.00425992
Hylemonella	0.00523483	0.0058057	0.00589342	0.0047206	0.00543513	0.00390595	0.0047392	0.00447198	0.00365677	0.00460287	0.00403144	0.0034069
Cesiribacter	0.00519744	0.00462913	0.00520667	0.00454468	0.00401192	0.00505138	0.00612483	0.00417903	0.00390768	0.00429285	0.00476893	0.00474721
Vogesella	0.00519492	0.00467629	0.00595513	0.00458869	0.00555119	0.00440388	0.00432874	0.0045424	0.00451248	0.0045072	0.00476263	0.00491589
Melioribacter	0.00518844	0.00694267	0.00588403	0.00476136	0.0131644	0.00604802	0.00533966	0.00616112	0.00384267	0.00512844	0.00454966	0.00433584
Arsenicibacter	0.00518047	0.00738319	0.00525621	0.00502676	0.00537443	0.00557586	0.00648399	0.00600658	0.00474541	0.0041754	0.0049628	0.00534518
Siphonobacter	0.00517252	0.0149275	0.00721504	0.00535423	0.00502741	0.00630646	0.00636717	0.00625599	0.00548691	0.00459808	0.00605138	0.00690637
Rubinisphaera	0.00517156	0.00526445	0.00492128	0.00513871	0.00553124	0.00516101	0.0050121	0.00611369	0.00353017	0.0041455	0.00545887	0.00522041
Shinella	0.00516209	0.00672205	0.00834056	0.00591833	0.00566725	0.00829916	0.00800827	0.00843456	0.0184088	0.00968949	0.0039603	0.00900763
Loktanella	0.0051277	0.00529379	0.00637338	0.00465062	0.0063588	0.00615075	0.00614929	0.00645802	0.00522922	0.00479273	0.00446569	0.00612751
Phaeodactylibacter	0.00511535	0.00980533	0.00482662	0.00398521	0.00441241	0.0033825	0.00653205	0.00580781	0.00532077	0.00257229	0.00355045	0.00290225
Neorhizobium	0.00508026	0.00211993	0.00391653	0.00186068	0.00174267	0.00415672	0.00288753	0.00348436	0.00262364	0.00202229	0.00232818	0.00283253
Terrimonas	0.00507338	0.00593609	0.00730092	0.00495476	0.00500096	0.00564037	0.00561393	0.00495564	0.00401142	0.00401516	0.00594209	0.00617627
Halofilum	0.00505172	0.0053139	0.00499579	0.00381895	0.00484128	0.00546002	0.00469148	0.0047603	0.00287922	0.00373787	0.00576033	0.00409337
Aquaspirillum	0.00502877	0.00376176	0.00477947	0.00446873	0.00650382	0.00462385	0.00437946	0.00585896	0.00422686	0.00425061	0.00442851	0.00487197
Desulfobacter	0.00502798	0.00419777	0.00317646	0.00570348	0.00555124	0.0046876	0.00449377	0.00426681	0.00415056	0.00594906	0.00622185	0.00591745
Silanimonas	0.00502464	0.0111447	0.00787113	0.00654301	0.00575732	0.00647019	0.00927947	0.00949202	0.00886107	0.00745071	0.00500061	0.00494771
Balneola	0.00501386	0.00407716	0.00558305	0.00423568	0.00538229	0.00466461	0.00373138	0.00408822	0.00293585	0.00408191	0.00465077	0.00391891
Lutibaculum	0.00501324	0.00358279	0.00346832	0.00344571	0.00401863	0.00569475	0.00461498	0.00508859	0.00339568	0.00326794	0.00434987	0.00367407
Gulbenkiania	0.00500573	0.00391515	0.00386001	0.0046139	0.00466418	0.00400992	0.00307987	0.00387949	0.00326812	0.00375455	0.0045049	0.0037212
Kangiella	0.00499056	0.00381807	0.00357587	0.00246727	0.00318086	0.00487505	0.00347855	0.00350519	0.00289395	0.00288448	0.0046355	0.00359323
Sciscionella	0.00498548	0.00413977	0.00391877	0.00379027	0.00316684	0.00299145	0.00300735	0.00426322	0.00375308	0.00441316	0.00441756	0.00456728
Aminiphilus	0.00497477	0.00378718	0.00284399	0.00396855	0.00318063	0.00321657	0.00264601	0.00295275	0.00241354	0.00215075	0.00358774	0.00283147
Verminephrobacter	0.00497308	0.00519418	0.00361308	0.00390175	0.00492437	0.00359738	0.00361654	0.00539154	0.00383707	0.00418052	0.00371641	0.00477142
Jeongeupia	0.00493366	0.00372607	0.003794	0.00474174	0.00508263	0.00497184	0.00405524	0.00424502	0.00352296	0.00465247	0.00406254	0.00485214
Candidatus Cloacimonas	0.00489209	0.00564009	0.00432686	0.00296104	0.00666549	0.00458389	0.00357298	0.00432189	0.00355676	0.00381836	0.00431397	0.00298743
Crenotalea	0.0048888	0.00650947	0.0100741	0.0036952	0.00303714	0.00830199	0.00644488	0.00541534	0.00473388	0.00737671	0.00992403	0.0114145
Longimonas	0.00488212	0.00398245	0.00441624	0.00435383	0.00501954	0.00495411	0.00447407	0.00461491	0.00317343	0.00352866	0.00475478	0.00367921
Magnetovibrio	0.00484819	0.00231468	0.00235459	0.00223776	0.00238516	0.00372571	0.00290516	0.0026274	0.00241299	0.00243042	0.00236453	0.00263461
Syntrophorhabdus	0.00484192	0.00555226	0.00535049	0.00367436	0.00465385	0.0041886	0.00470833	0.00428568	0.00316746	0.00300014	0.00402423	0.00349715
Neosynechococcus	0.00483777	0.00350269	0.00290594	0.00336749	0.00366975	0.00405948	0.00351366	0.00311272	0.00282759	0.00322092	0.00436607	0.0037839
Saitoella	0.00482494	0.00502089	0.0081493	0.00281649	0.0024869	0.00392646	0.00674018	0.00579884	0.00722547	0.00218363	0.00230856	0.00498719
Oligotropha	0.00481108	0.00314596	0.00480767	0.00297998	0.0035682	0.0049819	0.00495855	0.00440754	0.00410548	0.00422211	0.00353193	0.00410564
Cephaloticoccus	0.00481073	0.00680324	0.00777237	0.0115939	0.00462933	0.0164256	0.0118278	0.0137216	0.00469659	0.00508059	0.00317713	0.00969829
Amphiplicatus	0.00479261	0.00470186	0.00566296	0.00466203	0.00588056	0.00542391	0.005839	0.0046183	0.00518432	0.00504514	0.00443571	0.00514643
Rubellimicrobium	0.00479227	0.00364628	0.00447691	0.00474436	0.00501715	0.00702291	0.00601566	0.00524434	0.00491218	0.00507855	0.00503289	0.00640866
Mitosporidium	0.00478908	0.00545749	0.00915604	0.00308761	0.00211003	0.00456673	0.00757339	0.00739161	0.00621881	0.00233352	0.00203949	0.00559027
Synechocystis	0.00475095	0.00308508	0.0028605	0.00311988	0.00458052	0.00301614	0.00324363	0.00386485	0.00280379	0.00340629	0.00405059	0.00285413
Pepy6virus	0.00474656	0.00730483	0.00871338	0.00696472	0.00253959	0.0061042	0.00347613	0.00546811	0.000746444	0.00417806	0.00456082	0.00274685
Kribbia	0.00473256	0.0029112	0.00320202	0.00407713	0.00450184	0.00269189	0.00346719	0.00258741	0.00347852	0.00381241	0.00392003	0.00302264
Leeia	0.00472902	0.00402814	0.00468731	0.00419584	0.0046554	0.0042943	0.0042451	0.00427044	0.00346444	0.00418537	0.00368559	0.0036421
Methylopila	0.00468494	0.00449153	0.0044515	0.00371985	0.00408615	0.0051482	0.00452874	0.00448806	0.00394104	0.00410387	0.00346583	0.00352575
Candidatus Kapabacteria	0.00468458	0.00544842	0.00600753	0.0061414	0.00654853	0.00589656	0.00632195	0.00575647	0.00415885	0.00464161	0.00559071	0.00503803
Rudanella	0.00467811	0.00417607	0.00385048	0.00390022	0.00423735	0.00367088	0.00428323	0.00376652	0.00329295	0.00348251	0.00348907	0.00341017
Mobilicoccus	0.00466743	0.00317438	0.00314654	0.00465631	0.00455723	0.00407721	0.00413888	0.00284723	0.0037724	0.00393404	0.00535237	0.00365758
Desulfocarbo	0.0046393	0.00514226	0.00517658	0.00339053	0.00500709	0.00446973	0.00469881	0.00525953	0.00323974	0.00433128	0.00359253	0.00355268
Halothiobacillus	0.0046295	0.00498291	0.00652886	0.00484204	0.00484053	0.00590175	0.00588614	0.00476932	0.00440224	0.0051954	0.00520666	0.00501365
Thermodesulfovibrio	0.00462473	0.0034139	0.00338615	0.00421186	0.00510975	0.00464115	0.00415737	0.0036638	0.00352441	0.00373804	0.00526881	0.0037256
Pseudarthrobacter	0.00461858	0.00460507	0.00357167	0.00537844	0.00503143	0.00421905	0.00508872	0.00363497	0.00712274	0.00455965	0.00485846	0.00388512
Mariprofundus	0.00460968	0.00465334	0.00425622	0.0038659	0.00487187	0.00454485	0.00473976	0.0051645	0.00351251	0.00457163	0.00458387	0.00382739
Geitlerinema	0.00457637	0.00392156	0.0047123	0.00445852	0.00468598	0.00533766	0.00401256	0.00391965	0.00345733	0.00330766	0.00401413	0.00367227
Methylophaga	0.00456457	0.00674449	0.0040978	0.00458857	0.00506745	0.00802238	0.00967775	0.00793167	0.00769183	0.0130365	0.00504699	0.00524178
Brachybacterium	0.00454341	0.00273888	0.00384074	0.00345447	0.00259132	0.00245135	0.00334945	0.00198497	0.00322606	0.00369596	0.00381698	0.00292814
Smithella	0.00453638	0.0039104	0.00397634	0.00297745	0.00432249	0.00493505	0.00520268	0.00500275	0.00370748	0.00493592	0.0039567	0.0041403
Thioploca	0.00450496	0.00349395	0.00346584	0.00340086	0.0044866	0.00430465	0.0040122	0.00377062	0.0026974	0.00249772	0.00399338	0.00327847
Plantactinospora	0.00449533	0.00288635	0.00346555	0.00393409	0.00445736	0.00356331	0.00441892	0.00297138	0.00342379	0.00405007	0.00550059	0.0037514
Serratia	0.00448253	0.00366639	0.00369889	0.00358627	0.00453719	0.00395928	0.00387161	0.00466004	0.00307314	0.00325257	0.00317625	0.00344339
Parachlamydia	0.00444859	0.00373109	0.00325794	0.00324592	0.00424364	0.00403173	0.00397331	0.00431704	0.00321313	0.00278451	0.00351899	0.00306465
Thermoflavifilum	0.0044471	0.00612226	0.00824865	0.00302261	0.00286802	0.00555878	0.00480201	0.00461181	0.00451621	0.0053189	0.0077602	0.00817832
Sulfitobacter	0.00442742	0.00337031	0.00428007	0.00315629	0.00383807	0.00408412	0.0033226	0.0036215	0.0031035	0.00288755	0.00282925	0.0025258
Cylindrospermum	0.0044273	0.00414168	0.00330533	0.00404119	0.00489796	0.00471952	0.00335967	0.00448127	0.00317023	0.00386398	0.00519591	0.00429068
Lactobacillus	0.0044038	0.00643281	0.00779863	0.00428147	0.00510165	0.00436663	0.00573521	0.00570813	0.00475707	0.00174501	0.00223164	0.00460462
Planifilum	0.00439997	0.00379454	0.00325941	0.00336929	0.00336336	0.00361565	0.00349103	0.00390242	0.00262573	0.00297439	0.0042181	0.00289094
Delftia	0.00439919	0.108935	0.00737119	0.00419435	0.00507498	0.00385754	0.00382102	0.0102738	0.00293546	0.00415151	0.00505741	0.00402933
Crenobacter	0.00439478	0.00303062	0.0035463	0.00432072	0.00523355	0.00427996	0.00340268	0.00459359	0.00338856	0.00327818	0.00404502	0.00346499
Prevotella	0.00439316	0.00470058	0.004228	0.00346985	0.00464812	0.00604329	0.00535501	0.00469257	0.0025072	0.00317587	0.00382855	0.00454236
Nodosilinea	0.00439192	0.00525712	0.00430805	0.00346262	0.00557391	0.00409005	0.0032125	0.0036404	0.00254011	0.00319268	0.00516856	0.00407951
Candidatus Kryptonium	0.00438648	0.00467439	0.00432139	0.00395209	0.00510702	0.00414764	0.00427379	0.00375045	0.00334148	0.00356994	0.00406486	0.00358567
Methyloglobulus	0.00437732	0.00347598	0.00378666	0.00404047	0.00441674	0.00416708	0.00524985	0.00407471	0.00443734	0.00724157	0.00451011	0.0042883
Marinicella	0.00436945	0.00363695	0.00481788	0.00298435	0.00341961	0.00497375	0.00393704	0.00395899	0.00336712	0.00342315	0.00404278	0.00419486
Pseudoruegeria	0.0043671	0.0033929	0.00469463	0.0024756	0.00332889	0.00548168	0.00303414	0.00325572	0.00301935	0.0029306	0.00331034	0.00304022
Endozoicomonas	0.0043567	0.00442195	0.00282325	0.00295836	0.00435939	0.00366555	0.00411296	0.00364636	0.00215073	0.00344452	0.00389041	0.00313432
Methanothrix	0.00434329	0.00391573	0.00356465	0.00378785	0.00370166	0.00473906	0.00362273	0.00397891	0.00299991	0.00371177	0.00354459	0.00278316
Chitiniphilus	0.00431746	0.0035734	0.00426523	0.00297349	0.00426677	0.00412627	0.00378325	0.0048145	0.00426328	0.00523228	0.00400246	0.00433964
Gracilimonas	0.0043023	0.00359373	0.00469078	0.00371003	0.00453433	0.00399415	0.00364522	0.0042367	0.00306114	0.00418309	0.00360831	0.00374565
Auraticoccus	0.00428117	0.00304466	0.0026713	0.00459678	0.00446316	0.00249566	0.00313145	0.00250557	0.00360849	0.00309591	0.00355655	0.00361664
Rubritalea	0.00425993	0.0181981	0.0033205	0.00290831	0.00423549	0.00567867	0.00463571	0.00409666	0.00280691	0.00417834	0.00334812	0.0055403
Rhizophagus	0.0042387	0.0121971	0.00664438	0.00318818	0.00139877	0.00275904	0.0165443	0.00826387	0.00469937	0.00530776	0.00336161	0.00400861
Advenella	0.00423243	0.00424735	0.0044106	0.00459294	0.00371757	0.0052768	0.00569659	0.00497174	0.00555119	0.00616059	0.00475912	0.00449884
Maribacter	0.00421429	0.00854683	0.00692562	0.00488268	0.00553444	0.00661297	0.00616616	0.00556286	0.00400994	0.00493774	0.00647301	0.00681449
Desulfosarcina	0.00418	0.00360266	0.00298803	0.00412275	0.00418826	0.00490753	0.00379045	0.00510534	0.00297387	0.00330985	0.0042062	0.00370366
Muricauda	0.00416988	0.00384891	0.00485333	0.0032034	0.004092	0.00399929	0.00429636	0.00356829	0.00278262	0.00288127	0.00365307	0.0040793
Candidatus Endolissoclinum	0.00416934	0.0184386	0.00394774	0.00304837	0.00398838	0.00414603	0.00319431	0.00414489	0.00311126	0.00296459	0.00314498	0.00240385
Idiomarina	0.00412557	0.00677205	0.00438913	0.00498212	0.00520768	0.00485887	0.00447883	0.00403703	0.00380029	0.00426032	0.00543011	0.00396296
Marinovum	0.0041067	0.00320283	0.012222	0.00102369	0.000986754	0.00167615	0.000949769	0.00204086	0.00139056	0.00121554	0.00158745	0.00116285
Catenuloplanes	0.00410336	0.00264136	0.00336894	0.00470131	0.00399686	0.00329729	0.0038361	0.00378074	0.00359756	0.0040551	0.00520315	0.00406525
Dietzia	0.00408186	0.00255092	0.00394448	0.00296597	0.00287596	0.0027357	0.00344224	0.0027958	0.00258364	0.00249507	0.00337594	0.00263483
Pseudohongiella	0.00405559	0.00323131	0.0031023	0.00378787	0.00331642	0.0046503	0.00413596	0.00493169	0.00348495	0.00313038	0.00319404	0.00229418
Microvirgula	0.00405522	0.00269374	0.00258848	0.00357311	0.00326379	0.0030844	0.00336276	0.00324992	0.0027537	0.00248413	0.00312009	0.00294081
Nitrospina	0.00401901	0.00388185	0.00362418	0.00292006	0.00309116	0.00481186	0.00375254	0.00431612	0.0025367	0.00312996	0.00400538	0.00285028
Anabaena	0.0040147	0.00765394	0.00401594	0.00404137	0.00431969	0.00463901	0.00434379	0.00305656	0.00328671	0.003362	0.00485691	0.00467636
Pseudopedobacter	0.00401346	0.0114994	0.015022	0.00757072	0.00531963	0.00781984	0.0076432	0.00891875	0.0109646	0.00479574	0.00552643	0.00757607
Martelella	0.00400509	0.00259197	0.00333741	0.00339057	0.00290846	0.00379541	0.00335364	0.00382671	0.003037	0.00350111	0.00350028	0.00335904
Lutibacter	0.00399288	0.00773569	0.00521693	0.00379495	0.00491518	0.00470602	0.00487956	0.00415417	0.00416047	0.00438025	0.00512769	0.0044933
Sunxiuqinia	0.00395292	0.00543129	0.00564531	0.00411758	0.00408513	0.00446629	0.00476181	0.00435405	0.00384433	0.00402218	0.0054939	0.00611558
Candidatus Dactylopiibacterium	0.00395073	0.00378236	0.00318015	0.00346471	0.00379239	0.00392976	0.00414217	0.00440037	0.00303636	0.00337957	0.00278284	0.00377004
Pseudoxanthobacter	0.00394791	0.00307312	0.00394265	0.00422715	0.00473353	0.00621555	0.00566692	0.00517122	0.00418956	0.00367212	0.00407111	0.0038771
Pleurocapsa	0.00392685	0.00296681	0.00321771	0.00315712	0.00428737	0.0038344	0.00322209	0.00366623	0.00274847	0.00298648	0.00390532	0.00358052
Rathayibacter	0.00391291	0.00564555	0.00428441	0.00464783	0.00480679	0.00405014	0.00474134	0.00331987	0.00584191	0.00507853	0.00479857	0.00406721
Kordiimonas	0.00389695	0.0035046	0.00400121	0.00331459	0.00404581	0.00425107	0.00420115	0.00402688	0.00370153	0.00267552	0.00346976	0.00328536
Desulfomicrobium	0.00389511	0.00378679	0.00346278	0.00451982	0.00494122	0.00379364	0.00394302	0.00354697	0.00218442	0.00270067	0.00403732	0.00278728
Marichromatium	0.00389295	0.00333569	0.00344852	0.00243074	0.00265182	0.00315588	0.00311765	0.00375225	0.00218665	0.00279804	0.00254747	0.00277357
Reichenbachiella	0.0038466	0.00388477	0.00315989	0.00333233	0.00398219	0.00390139	0.00493594	0.00416448	0.00246562	0.00261181	0.00318323	0.00335998
Aestuariimicrobium	0.00384499	0.00194402	0.00252943	0.00414785	0.00319895	0.0025154	0.00301572	0.00212729	0.00329795	0.00362129	0.00330335	0.00318551
Haloferax	0.00381545	0.00405922	0.00365457	0.00287099	0.00413032	0.00351763	0.00382156	0.00273173	0.00302808	0.00398619	0.00342036	0.00335398
Piscicoccus	0.00381471	0.00302735	0.00239968	0.00391779	0.00368769	0.00213827	0.0031164	0.00207433	0.00332583	0.00366841	0.00363814	0.00341458
Candidatus Magnetobacterium	0.00381426	0.00353633	0.00306443	0.00387693	0.00467592	0.00344952	0.00338125	0.0035286	0.0028256	0.0036265	0.00423057	0.00402066
Candidatus Nitrosoarchaeum	0.0038124	0.0034897	0.00262847	0.00176521	0.00833968	0.00396155	0.0137122	0.00497417	0.002039	0.00154427	0.00271144	0.00143218
Desulforhopalus	0.00378831	0.00259226	0.00210356	0.00224459	0.00351736	0.00265402	0.0021611	0.00254781	0.0016094	0.00189925	0.00296397	0.00225485
Candidatus Methylopumilus	0.00378765	0.00434863	0.00357456	0.022795	0.010294	0.0352884	0.0803916	0.0441597	0.0747961	0.138595	0.0139655	0.0316051
Azonexus	0.00377255	0.0034821	0.00396987	0.00435687	0.00442623	0.00427476	0.00266855	0.00360528	0.00305797	0.00324968	0.00379428	0.00293511
Sandarakinorhabdus	0.00375493	0.00368674	0.00283846	0.00312602	0.00307257	0.00409457	0.00256735	0.00283693	0.00216276	0.00246892	0.00309571	0.00305588
Roseibacillus	0.0037495	0.00715745	0.00395957	0.0042039	0.00447812	0.00480235	0.00383334	0.00349002	0.00252608	0.00343309	0.00340587	0.00449929
Roseospirillum	0.00374844	0.00309277	0.0033229	0.00245258	0.00367116	0.00381688	0.00310376	0.00418074	0.00210614	0.0025169	0.0023304	0.0018427
Salinarimonas	0.0037394	0.00367601	0.00370645	0.00350729	0.0032045	0.00467369	0.00393536	0.00497261	0.00336833	0.00325817	0.00330513	0.00303894
Sterolibacterium	0.00373686	0.00294543	0.00376712	0.00394136	0.00447889	0.00320477	0.00399815	0.00370479	0.00300988	0.00290003	0.00334609	0.00351187
Dethiosulfatarculus	0.00373286	0.00201322	0.00212458	0.00218717	0.00244989	0.00287485	0.00202674	0.00171346	0.0017338	0.00206575	0.00245944	0.00240825
Aquisalimonas	0.00369734	0.00333354	0.00409197	0.00185139	0.00213221	0.00342491	0.00256823	0.00191801	0.00150995	0.00243677	0.00385389	0.00224193
Chaetomium	0.00369615	0.00417499	0.00156583	0.00246961	0.00252363	0.00390032	0.00382316	0.00330847	0.0039114	0.00283716	0.00207073	0.00237525
Oceanococcus	0.00363821	0.00367179	0.00393139	0.00347913	0.00319882	0.00423241	0.006784	0.00485247	0.0025933	0.00285541	0.00451651	0.00360457
Frondihabitans	0.00360392	0.00323458	0.00294315	0.00407324	0.00339533	0.00248328	0.00359331	0.00246013	0.0035366	0.00392042	0.00391548	0.00314708
Aliterella	0.00360025	0.00234441	0.00235997	0.00180359	0.00305088	0.00313296	0.00180299	0.00240491	0.00171254	0.00201858	0.00268692	0.00224011
Marinactinospora	0.00358668	0.00247168	0.00282207	0.00368016	0.00338643	0.00286063	0.00292765	0.00255726	0.00249085	0.00330771	0.00463544	0.0029956
Polymorphum	0.00355691	0.00238724	0.0031414	0.00377587	0.00402123	0.00392502	0.00316352	0.0027588	0.00292021	0.00421281	0.00398888	0.00362848
Brucella	0.00354642	0.00115159	0.00137476	0.00103713	0.00115286	0.0016228	0.00109291	0.000697728	0.000667688	0.000606727	0.00171725	0.00158759
Halioglobus	0.00353392	0.00314937	0.00240326	0.00312147	0.00384378	0.00319047	0.002396	0.00267207	0.00176198	0.00290438	0.00327086	0.00302913
Sinosporangium	0.00352677	0.00352258	0.00289876	0.00244984	0.00278388	0.00372038	0.00261754	0.00287585	0.00224945	0.00252776	0.00370919	0.00263237
Demetria	0.00352603	0.00192139	0.00185258	0.00459476	0.00329694	0.00232838	0.00287251	0.00195759	0.00274585	0.00331821	0.0042347	0.00273323
Methanobacterium	0.00352602	0.00219903	0.00286902	0.00265955	0.00333187	0.0033327	0.00285347	0.00240506	0.00211897	0.00248404	0.00351374	0.00321456
Pseudoduganella	0.00352116	0.00282505	0.00311308	0.00240249	0.00335246	0.00271668	0.00296921	0.00311964	0.00275431	0.00243349	0.00267096	0.00238186
Zooshikella	0.00349902	0.0019498	0.00246867	0.00259323	0.00291929	0.00316738	0.00205685	0.00233579	0.00207789	0.002549	0.00275248	0.00246369
Albimonas	0.00349709	0.00332825	0.00293965	0.00285456	0.00288636	0.00381556	0.00370362	0.00356654	0.00247254	0.00274782	0.00351137	0.00288852
Salmonella	0.00348136	0.00311971	0.00329109	0.00335194	0.00286036	0.00265874	0.00229565	0.00219251	0.00268584	0.00285209	0.00341264	0.00285648
Photobacterium	0.00346367	0.00344951	0.00325772	0.00352972	0.0065273	0.00473494	0.0030804	0.00279801	0.00264896	0.0029294	0.00400713	0.00268723
Herbiconiux	0.00345935	0.00406235	0.00282472	0.00320605	0.00293706	0.00289822	0.00345307	0.00408006	0.00358421	0.00284906	0.00397405	0.0025427
Candidatus Magnetomorum	0.00345827	0.00339931	0.00339014	0.00428828	0.00427238	0.00448312	0.00559602	0.00415656	0.00244052	0.00270521	0.00345743	0.00298863
Coraliomargarita	0.00344422	0.0144485	0.00444154	0.00403492	0.00380638	0.00666391	0.00431956	0.00472279	0.00277841	0.0030355	0.00418055	0.00383672
Gilvimarinus	0.00343046	0.00468241	0.00221396	0.00200245	0.00337631	0.00259461	0.00177557	0.00317134	0.00103793	0.00164299	0.00202833	0.00248554
Candidatus Thiosymbion	0.00342558	0.00244459	0.00249608	0.00321375	0.00409866	0.0035234	0.00239461	0.00308579	0.00259037	0.00226855	0.00329349	0.00376835
Prauserella	0.00341369	0.0024207	0.00173526	0.00187676	0.00238695	0.00145017	0.00208998	0.00303476	0.00224242	0.00222373	0.00226572	0.00338355
Methylohalobius	0.00341193	0.00323615	0.0035613	0.00252214	0.00319723	0.00457998	0.00273125	0.00329766	0.00213829	0.00272742	0.00398646	0.0028519
Dehalococcoides	0.00339684	0.00258728	0.00427063	0.00327255	0.00338726	0.00264536	0.0034298	0.0036043	0.00207965	0.00273156	0.00375763	0.00322659
Rhodoblastus	0.00339172	0.00162707	0.00211912	0.00252954	0.00271189	0.00271491	0.00216785	0.00278543	0.00177645	0.00226628	0.0029345	0.00258144
Pseudooceanicola	0.00337209	0.0031043	0.00331527	0.00271247	0.00481397	0.00310322	0.00344402	0.0037148	0.00296172	0.00380216	0.00365124	0.00260714
Sporomusa	0.00336944	0.00373115	0.00285716	0.00224138	0.00272792	0.00290803	0.00255139	0.00226277	0.00182135	0.00223079	0.00277859	0.00220656
Nafulsella	0.00336322	0.00301184	0.00360554	0.00388557	0.00356746	0.00362141	0.00415465	0.00415281	0.00327031	0.00317894	0.00379791	0.00341979
Kamptonema	0.00335697	0.00204345	0.00237798	0.00325077	0.00337607	0.00309324	0.0026432	0.00282766	0.00224788	0.00267423	0.00329589	0.00272009
Alteromonas	0.00335442	0.00517049	0.00330806	0.00323867	0.0048208	0.00403312	0.0024292	0.00295425	0.00206028	0.00335398	0.00378401	0.00285559
Magnetospira	0.00334622	0.00397765	0.00276429	0.0031589	0.00548665	0.00450362	0.00371317	0.00407249	0.00336881	0.00334214	0.00343159	0.00277941
Achromatium	0.00333539	0.00241431	0.00167263	0.00292252	0.00284109	0.0033713	0.00326026	0.00206205	0.00185605	0.00213762	0.00279559	0.00231174
Alistipes	0.00333451	0.00416006	0.00365759	0.00295398	0.00361106	0.00522928	0.00348778	0.00404627	0.00216149	0.00259543	0.00335883	0.00382778
Thioflavicoccus	0.00333264	0.00263836	0.0026648	0.00187286	0.00301166	0.00367624	0.00231021	0.0026639	0.00163547	0.00234327	0.00289395	0.00204618
Fibrobacter	0.00332535	0.00842333	0.0125136	0.00311852	0.00230888	0.00355346	0.00278539	0.00368409	0.00098028	0.00189158	0.00160964	0.00359431
Halococcus	0.00332132	0.00238389	0.00184549	0.00197205	0.0025487	0.00229732	0.00207507	0.00203561	0.00197282	0.00201946	0.00262724	0.00215351
Orrella	0.00331555	0.00228176	0.00243123	0.00329092	0.00384365	0.0032263	0.00307394	0.00402078	0.0025612	0.00266407	0.00316003	0.00268003
Fabibacter	0.00331356	0.0027355	0.00331502	0.00272773	0.00281034	0.00363925	0.00323337	0.00321947	0.00260808	0.00241444	0.00300758	0.00269012
Geothermobacter	0.00330665	0.00303998	0.00298138	0.00236657	0.00401966	0.00326598	0.00311949	0.00296833	0.00231586	0.00243704	0.00288997	0.00235426
Amantichitinum	0.00330072	0.00289329	0.00276293	0.00314647	0.00399753	0.0035304	0.00283577	0.00415732	0.00258546	0.00269453	0.00346504	0.00331091
Gelidibacter	0.00329978	0.00380171	0.00390511	0.00367461	0.00358406	0.00302866	0.00438128	0.00272996	0.00307804	0.0025337	0.00288101	0.00269116
Hartmannibacter	0.00327962	0.00281061	0.0036537	0.00313191	0.00286976	0.00344367	0.0032913	0.00289309	0.00270175	0.0029705	0.0022047	0.00228834
Aquitalea	0.00327471	0.00291902	0.00332313	0.00260994	0.00367531	0.00306591	0.00237089	0.00298312	0.00235909	0.00355458	0.00278779	0.00242083
Marispirochaeta	0.00326735	0.00240161	0.00206962	0.00164261	0.00197078	0.00202004	0.00191744	0.00190881	0.00116291	0.00172958	0.00166607	0.00148443
Spirochaeta	0.00326292	0.0031998	0.00248508	0.00339577	0.0034166	0.00328771	0.00302269	0.00307733	0.00214681	0.00305707	0.00286447	0.00319672
Thermoflexibacter	0.0032574	0.00423774	0.00345604	0.00391504	0.00380632	0.00395427	0.00484478	0.00376228	0.00305979	0.00334797	0.00336614	0.00362551
Eudoraea	0.00324746	0.00257979	0.00264097	0.00254953	0.00266391	0.00236005	0.00219556	0.00243406	0.0020138	0.00172587	0.00224573	0.00286849
Tenacibaculum	0.0032387	0.00753604	0.00394625	0.00392446	0.00514172	0.00385973	0.00322093	0.00328724	0.00259214	0.00243531	0.00403594	0.00273897
Geopsychrobacter	0.00319382	0.00287082	0.0026771	0.00151207	0.00269497	0.00270551	0.00246132	0.00265938	0.00162991	0.00169146	0.00247123	0.00226534
Thiorhodococcus	0.00318099	0.00293759	0.00270042	0.00224993	0.00272839	0.00316563	0.00273279	0.00260136	0.00149222	0.00201605	0.00214823	0.00194142
Amorphus	0.00316936	0.00331524	0.00341213	0.00292992	0.00350925	0.00357961	0.00305155	0.00343291	0.00308907	0.00292506	0.00284086	0.00273813
Thiorhodovibrio	0.00316583	0.00318553	0.00343792	0.00331145	0.00381992	0.00369523	0.00344685	0.00293737	0.0028157	0.00290063	0.00344457	0.00379928
Thioclava	0.00315659	0.00334746	0.003352	0.00225225	0.00337524	0.00367518	0.00336525	0.00291658	0.00215361	0.0029949	0.00307962	0.00276628
Stanieria	0.00312497	0.00286484	0.00304023	0.0030934	0.00357798	0.00342742	0.00278012	0.00331552	0.00236974	0.00291477	0.00305088	0.0029128
Pseudodesulfovibrio	0.0031206	0.00266643	0.00278924	0.00585261	0.00303454	0.0100004	0.00810403	0.00468241	0.00869091	0.00917944	0.00207231	0.00236708
Jannaschia	0.00311454	0.00248775	0.00226636	0.0038048	0.00267359	0.00403501	0.00247347	0.00300689	0.00297828	0.0036503	0.00341441	0.0038213
Laribacter	0.00309709	0.00252633	0.00286542	0.00325105	0.00320862	0.00353424	0.00278719	0.00325589	0.00238335	0.00292638	0.00243041	0.00243057
Thiohalorhabdus	0.00308724	0.0025668	0.00351578	0.00175084	0.00250563	0.00353809	0.00255072	0.00234558	0.00193164	0.00203531	0.00298799	0.00226582
Micavibrio	0.00308107	0.00351152	0.0171359	0.00309056	0.00273226	0.00509376	0.00492568	0.00973827	0.00308977	0.00430548	0.00325431	0.00368161
Stappia	0.00308068	0.00381763	0.00342699	0.00259321	0.00365901	0.00386336	0.00308632	0.004283	0.00237124	0.00298379	0.00380274	0.00322977
Gillisia	0.0030651	0.00347651	0.00352806	0.00245408	0.00269799	0.00305814	0.00370238	0.00305915	0.00226996	0.00218682	0.00265423	0.00318733
Kineosphaera	0.00306492	0.00219349	0.00213431	0.0035587	0.00327615	0.00247113	0.00275213	0.00236896	0.0033094	0.0031759	0.00282048	0.00311361
Paramesorhizobium	0.00305806	0.00161816	0.00177351	0.0023472	0.00216906	0.00261873	0.00274604	0.00326643	0.00228183	0.00161552	0.00172376	0.00190502
Pararhizobium	0.00305037	0.00285029	0.00341017	0.00257334	0.00353881	0.00322547	0.00336131	0.00327587	0.00291568	0.00270204	0.00311486	0.00276501
Salegentibacter	0.00304278	0.00434135	0.0038044	0.00200059	0.0020688	0.00372832	0.00283925	0.0028727	0.00247043	0.00218783	0.00276599	0.00335073
Teredinibacter	0.00303789	0.00434009	0.00337415	0.00262638	0.00444413	0.00300529	0.00315305	0.00315578	0.00172604	0.00240091	0.00257709	0.00313471
Madurella	0.0030253	0.00267968	0.000962861	0.00190112	0.00199362	0.00210309	0.00331299	0.002306	0.00365446	0.00200755	0.00146878	0.00222027
Roseivivax	0.00301873	0.00213606	0.00279706	0.00256618	0.00230635	0.00196328	0.00185691	0.00185227	0.00151369	0.0015566	0.00198979	0.00207911
Limimonas	0.00299421	0.00260612	0.00282394	0.00200235	0.00343794	0.00230095	0.00200405	0.00314775	0.00203706	0.00220983	0.00245227	0.00161891
Alkalilimnicola	0.00298385	0.00180844	0.00217799	0.00106851	0.00171149	0.00259981	0.00181511	0.00205536	0.001506	0.00155703	0.00214326	0.00165812
Nitrosopumilus	0.0029595	0.00308649	0.00245677	0.00196822	0.00275735	0.00585252	0.00338604	0.00264859	0.00129546	0.00234476	0.00287576	0.00127121
Roseivirga	0.00295009	0.00412448	0.003021	0.00256485	0.00365886	0.00283588	0.00365703	0.00500629	0.00231026	0.00224376	0.00291305	0.00256646
Oceanithermus	0.00294861	0.00284985	0.0034106	0.00244772	0.00305649	0.00279489	0.00223615	0.0019806	0.00220367	0.0025247	0.00345356	0.00226876
Calditerricola	0.00294838	0.00329541	0.00322078	0.00182812	0.00285712	0.00328654	0.00172219	0.00268609	0.00230483	0.00244205	0.00242347	0.0023131
Desulfatirhabdium	0.00294795	0.00358888	0.00290484	0.00287192	0.00394087	0.00344019	0.00334317	0.00267207	0.00201254	0.00282032	0.0040203	0.00350554
Xylella	0.00294456	0.00347043	0.00491296	0.00209259	0.00214978	0.00387404	0.00311176	0.00400422	0.00346456	0.00406559	0.00297329	0.00295327
Geobacillus	0.00293532	0.00479807	0.0030884	0.00331622	0.00366559	0.00323382	0.00340212	0.00315594	0.00183337	0.00259827	0.00250605	0.00232474
Allochromatium	0.00293325	0.0029909	0.00251992	0.00321663	0.00315822	0.00429939	0.00193363	0.00349232	0.00221731	0.00264089	0.00313573	0.00367268
Coleofasciculus	0.00293124	0.00351587	0.0031902	0.00295541	0.00354791	0.00368728	0.00288007	0.00325437	0.00269367	0.00290751	0.00360758	0.00275186
Formivibrio	0.00292636	0.00233982	0.00307187	0.00333703	0.00331165	0.00371747	0.003812	0.00316125	0.00325335	0.00481689	0.00235125	0.0027751
Desulfitobacterium	0.00292426	0.00185659	0.00246397	0.00202989	0.00240681	0.00381353	0.00156141	0.00207452	0.00116264	0.00273242	0.0033375	0.00213274
Rhodospira	0.00292358	0.00317325	0.0024728	0.0026093	0.00355455	0.00294515	0.0022763	0.00300964	0.00270906	0.00252156	0.00333343	0.00218346
Marinimicrobium	0.00291194	0.0036307	0.00353838	0.00285325	0.00508672	0.00398081	0.00281605	0.00312065	0.00222245	0.00222963	0.00221391	0.00273128
Kordia	0.00290964	0.00427966	0.00351247	0.00145623	0.00216465	0.00204024	0.0030941	0.00193488	0.00226306	0.00160715	0.00227558	0.00221987
Haladaptatus	0.00289795	0.00179878	0.00172685	0.00205057	0.00227853	0.00247328	0.0020739	0.00156597	0.0019402	0.00204934	0.0028368	0.00166909
Candidatus Desulforudis	0.00288123	0.00296415	0.00206927	0.00231267	0.00282159	0.00217742	0.00296302	0.00224192	0.00187842	0.00206382	0.00239921	0.00187364
Gonapodya	0.00287433	0.000647747	0.000201427	0.000181218	0.000195279	0.000280857	0.00178692	0.0010517	0.000126724	0.000229235	0.000121051	0.000546875
Perlucidibaca	0.00287344	0.00329779	0.00326759	0.00330098	0.00267128	0.00328992	0.00440564	0.00328149	0.00251696	0.00342922	0.00359035	0.00330058
Gloeocapsa	0.00287247	0.0026669	0.00284848	0.00410353	0.00317164	0.00341574	0.00331766	0.00292894	0.00266149	0.00248587	0.00376074	0.00310697
Williamsia	0.00286033	0.00212389	0.00176357	0.0034079	0.00307187	0.00261375	0.0023615	0.0015905	0.0022654	0.00248117	0.00362871	0.00267318
Bizionia	0.00285601	0.00356403	0.0019646	0.00168341	0.00278299	0.0023015	0.00189853	0.00208388	0.00150994	0.00122651	0.00206888	0.00167041
Oerskovia	0.00285568	0.00165343	0.00259913	0.00293331	0.00246509	0.00234756	0.00348456	0.00236256	0.00533807	0.00254269	0.00297879	0.0016834
Paraglaciecola	0.00285158	0.00377041	0.00315497	0.00278813	0.00371855	0.00361806	0.00316127	0.00257554	0.00244838	0.00201964	0.00243479	0.00304892
Thiocystis	0.00282936	0.0027973	0.00253057	0.00313357	0.00348813	0.00415357	0.0028692	0.00288647	0.00235447	0.00301549	0.0029596	0.0031087
Thermococcus	0.00282598	0.00313221	0.00185128	0.00224513	0.0026017	0.00234573	0.00318385	0.00277461	0.00178246	0.00228176	0.00215838	0.00187559
Granulicoccus	0.00282112	0.0025648	0.00325543	0.00342253	0.00279626	0.00206021	0.00218363	0.00156427	0.00179488	0.00225153	0.00278952	0.00241103
Austwickia	0.00282043	0.00199131	0.0019512	0.00238599	0.00165831	0.00136061	0.00326814	0.00146006	0.00370546	0.00305887	0.00234585	0.00172803
Desulfofustis	0.00280968	0.00307638	0.00217536	0.0022339	0.00222994	0.00243859	0.00246132	0.0024735	0.0018201	0.00180035	0.00234084	0.00210669
Carboxydocella	0.00280944	0.00299828	0.00306189	0.00239417	0.00332922	0.00263904	0.00319391	0.00287338	0.00223915	0.00260069	0.00315297	0.00218787
Cloacibacterium	0.00280497	0.00171357	0.00205521	0.00209164	0.00202593	0.00259366	0.00204654	0.00145065	0.00164413	0.0012972	0.00206736	0.00178871
Propionibacterium	0.00280362	0.00201254	0.00213826	0.00247803	0.0023938	0.00243852	0.00282501	0.0017405	0.00313165	0.00272412	0.00246507	0.00237833
Lyngbya	0.00280177	0.0025913	0.00273414	0.00333702	0.00296821	0.002703	0.00266454	0.00308779	0.00214629	0.0023917	0.00323088	0.00280452
Agreia	0.00279665	0.00327592	0.00264109	0.00299763	0.00220079	0.00226637	0.00377855	0.00266879	0.00431497	0.00249753	0.00163847	0.00150854
Microscilla	0.00279624	0.00298295	0.00248568	0.00206983	0.00316232	0.003157	0.00250162	0.00237088	0.00175531	0.00174939	0.00224442	0.00166302
Motiliproteus	0.00278194	0.00210833	0.00177653	0.00214145	0.00288978	0.00194842	0.0022883	0.00265677	0.0017904	0.00179913	0.00212044	0.00211174
Neisseria	0.00277992	0.00249066	0.0024991	0.002838	0.00275663	0.00324664	0.00234783	0.00341761	0.0021531	0.0026594	0.00275595	0.00302638
Mycetocola	0.00275965	0.00356281	0.00219852	0.00328151	0.00299771	0.00217263	0.00237006	0.00212842	0.00193349	0.00312981	0.00313479	0.00204586
Pseudosphingobacterium	0.00275951	0.00568959	0.00588868	0.00464961	0.0037733	0.00591868	0.00650964	0.00678058	0.00605127	0.00449685	0.00500983	0.00718918
Aliihoeflea	0.00275004	0.00135715	0.0025598	0.00272197	0.00253956	0.00263861	0.00280921	0.00186604	0.00181302	0.00204677	0.00179398	0.00205406
Propionicicella	0.00274655	0.00174551	0.00136349	0.00315287	0.00267508	0.00155376	0.00201386	0.00134447	0.00202442	0.00268831	0.00279056	0.00229188
Dermacoccus	0.00274552	0.00203393	0.00236703	0.00268147	0.00231758	0.00168579	0.00225633	0.00125942	0.00214427	0.00280155	0.00322679	0.00276357
Ancylobacter	0.0027438	0.00213891	0.00271646	0.00192087	0.00229692	0.00355879	0.00218535	0.00287868	0.0019956	0.00227467	0.00196158	0.00223612
Limnobacter	0.0027294	0.00244401	0.00283203	0.00216474	0.00222765	0.00254548	0.0042517	0.00396407	0.00220508	0.00189863	0.00240296	0.00227211
Pseudovibrio	0.00272934	0.00254627	0.00204654	0.00381818	0.00319817	0.00313264	0.00228192	0.00251759	0.00299917	0.00302887	0.00383503	0.00333962
Calderihabitans	0.00272452	0.00337207	0.00265183	0.00211547	0.00317107	0.0033698	0.00260531	0.00271925	0.00178743	0.00245671	0.00301093	0.00204013
Granulosicoccus	0.00271566	0.0027357	0.002555	0.00288933	0.00341218	0.00278342	0.00258818	0.00158074	0.00171829	0.00223175	0.00302628	0.00200526
Halomicronema	0.00269733	0.00181754	0.00158841	0.00204977	0.00187688	0.00242574	0.00210109	0.00196975	0.00149734	0.00173014	0.00265784	0.00243157
Pseudorhodobacter	0.00269679	0.00156594	0.00190321	0.00329166	0.0077221	0.00358493	0.00396471	0.0027737	0.00848148	0.00241126	0.00242799	0.00333636
Cellulophaga	0.00269093	0.00323761	0.00348119	0.00221018	0.00334452	0.00300735	0.00280424	0.00311321	0.0024756	0.00270094	0.00241877	0.00335391
Aidingimonas	0.00269031	0.00371702	0.00308828	0.00218889	0.00294899	0.00198577	0.00293597	0.00200469	0.00221193	0.00241987	0.00192886	0.00184076
Methylomarinum	0.00268583	0.00234041	0.00217791	0.00141942	0.00182863	0.00182728	0.00189944	0.00153084	0.0018913	0.00154007	0.00195184	0.00150441
Chitinilyticum	0.00267717	0.00295819	0.0033376	0.00266897	0.00333112	0.00341349	0.00298708	0.00315432	0.00272705	0.0029194	0.00385212	0.0034533
Polycyclovorans	0.00266445	0.00335193	0.00428194	0.00323144	0.00235204	0.00311889	0.00640965	0.00497094	0.00231921	0.00241053	0.00195745	0.00254751
Elizabethkingia	0.00265523	0.0138198	0.00453456	0.00224964	0.00511906	0.00439141	0.00318213	0.00303483	0.00240533	0.00238841	0.00413194	0.00383835
Siccationidurans	0.00264018	0.00305446	0.00314773	0.00252688	0.00372979	0.00290653	0.00296286	0.00313966	0.00244592	0.00212519	0.00283632	0.00268983
Prosthecochloris	0.00262837	0.00249614	0.00324564	0.00261258	0.00303093	0.00340685	0.00269012	0.00215972	0.00203248	0.00248524	0.00273314	0.00196868
Candidatus Planktophila	0.00262832	0.00172059	0.00176687	0.00191443	0.00193907	0.00216107	0.00220536	0.00212739	0.00135106	0.00212865	0.00242071	0.00257848
Spirulina	0.00262562	0.00261553	0.00269148	0.00170811	0.00252097	0.0027588	0.00203053	0.0023894	0.00147152	0.00237872	0.00289035	0.00214169
Olivibacter	0.00262087	0.00379235	0.00349573	0.00314786	0.00279523	0.00379746	0.00278996	0.00364952	0.00247278	0.00277269	0.00335853	0.00392217
Rubritepida	0.00262027	0.00192925	0.0019027	0.00168144	0.00243306	0.00176891	0.0015441	0.00223447	0.00178581	0.00225507	0.00267437	0.00223402
Desulfovirgula	0.00259838	0.00242393	0.00220365	0.00219718	0.00328907	0.00272853	0.00232908	0.00229436	0.00222834	0.00212852	0.00293635	0.0020071
Mariniradius	0.00259474	0.00303549	0.00284841	0.0021625	0.0021738	0.00284874	0.00384156	0.0026828	0.00192517	0.00192026	0.00288714	0.00305939
Pricia	0.00257139	0.00382446	0.00380798	0.00290728	0.00312459	0.00351028	0.00399439	0.0033809	0.00289079	0.00281612	0.00430602	0.00481357
Neptunomonas	0.00253722	0.00242746	0.00241924	0.00325702	0.0033012	0.0026465	0.00317648	0.00274088	0.00272576	0.00203001	0.00249544	0.00200714
Marinibacterium	0.0025328	0.00142662	0.00139354	0.00251184	0.00290847	0.00190849	0.00147435	0.00143089	0.0016375	0.00225936	0.00298749	0.00207153
Mastigocladopsis	0.00251308	0.00145751	0.00164714	0.00271412	0.00284999	0.00209766	0.00197466	0.00170771	0.00155644	0.00197841	0.00304424	0.00159371
Desulfurispora	0.00249301	0.00270648	0.0023877	0.00265851	0.00261396	0.00226601	0.00233517	0.00173924	0.0015416	0.00253586	0.00285868	0.00206696
Candidatus Kryptobacter	0.00246143	0.00263739	0.00276315	0.00267409	0.00399722	0.00256397	0.00252646	0.00284717	0.00203722	0.00203649	0.00249908	0.00265251
Thermanaeromonas	0.00245804	0.00189845	0.00195134	0.00199173	0.00217718	0.00253793	0.00234369	0.00232247	0.0014678	0.00239399	0.00265535	0.00196934
Parabacteroides	0.00245802	0.00427332	0.00504679	0.00296605	0.0028396	0.00470837	0.00491735	0.00397104	0.00312002	0.00250264	0.00316137	0.00388722
Chloroherpeton	0.00245462	0.0019481	0.00296149	0.00288593	0.00385523	0.00308009	0.00296839	0.00323449	0.00159467	0.00202482	0.00257689	0.00225693
Candidatus Berkiella	0.00245311	0.00239832	0.00257939	0.00186517	0.00202147	0.0032747	0.00157746	0.00247066	0.00161745	0.00237868	0.00255789	0.00216949
Thiohalospira	0.00244038	0.0026821	0.00375995	0.00138168	0.00192268	0.00242082	0.00214932	0.00224	0.00171523	0.00196831	0.00238133	0.00197272
Tangfeifania	0.0024394	0.00261324	0.00332412	0.00236203	0.00189634	0.00251663	0.00277575	0.00241288	0.001867	0.0026295	0.00342504	0.00318884
Fictibacillus	0.00243615	0.00211174	0.00198217	0.00142522	0.00231151	0.00176686	0.0014511	0.00151811	0.00125067	0.00134565	0.00165131	0.00129652
Kiritimatiella	0.00242584	0.00258241	0.00240871	0.00210294	0.00278327	0.00311268	0.00217308	0.00277548	0.00177508	0.00205905	0.00257493	0.00243433
Geminocystis	0.00242321	0.00171256	0.00159901	0.00194494	0.00270319	0.00268139	0.00211868	0.00205705	0.00163712	0.00189409	0.00221915	0.00170743
Ekhidna	0.00242074	0.00240991	0.00208578	0.00152107	0.00198715	0.00192333	0.0027223	0.00279676	0.00175996	0.00174097	0.00164297	0.00133773
Lihuaxuella	0.00241988	0.00194896	0.00156062	0.0026765	0.00268092	0.00227674	0.00226855	0.00223188	0.00178799	0.00171858	0.00245138	0.0017393
Draconibacterium	0.00241767	0.00412228	0.0044769	0.00182949	0.00255201	0.00231697	0.00327431	0.00254375	0.00237803	0.00238298	0.00277541	0.00296221
Luteimicrobium	0.00241389	0.00078125	0.00119258	0.00173344	0.00147318	0.00154217	0.00170891	0.00131329	0.00156528	0.00220377	0.00200953	0.00159193
Dethiobacter	0.00241362	0.00124118	0.001537	0.00204405	0.00208386	0.00120873	0.00185939	0.00146431	0.00145094	0.0019446	0.00180355	0.00130516
Halogranum	0.00240856	0.00256285	0.00205645	0.00208288	0.00218383	0.0019757	0.00175667	0.00186579	0.0014942	0.00152668	0.00190349	0.00169085
Thermodesulforhabdus	0.00238893	0.00221556	0.00192754	0.00170305	0.0017368	0.00193474	0.00178523	0.00169538	0.00108969	0.00115842	0.00147517	0.00141273
Haloglycomyces	0.0023872	0.00129693	0.00227075	0.000562396	0.000539313	0.000944056	0.000743373	0.00106842	0.00119501	0.00065603	0.00102866	0.000777563
Sneathiella	0.00237	0.00280909	0.00284269	0.00177885	0.00325151	0.00282718	0.00220198	0.00334012	0.00208312	0.00217785	0.00247429	0.00237184
Methylacidiphilum	0.00236422	0.00211522	0.0013514	0.00187381	0.00231343	0.00237198	0.00166263	0.00149241	0.00147464	0.0025324	0.00242375	0.00218303
Klebsiella	0.00235717	0.00251912	0.00185392	0.00138116	0.00194701	0.00233083	0.00192525	0.00237337	0.00125269	0.0013629	0.00219717	0.00217065
Halorubrum	0.0023541	0.0022368	0.00248087	0.00208361	0.0021705	0.00252188	0.00293867	0.00199835	0.00182302	0.00208852	0.00175012	0.00181002
Methanolobus	0.00235244	0.00289523	0.00226152	0.00277704	0.00369774	0.00269827	0.00272007	0.00328605	0.00177067	0.00238892	0.00269101	0.00218536
Aureispira	0.0023524	0.00326706	0.00236292	0.00235347	0.00292965	0.00264399	0.00349137	0.00253999	0.00181295	0.0021996	0.00210433	0.00281444
Polaribacter	0.00234932	0.00515904	0.00277345	0.00150708	0.00184402	0.00294619	0.00283193	0.00338175	0.00188502	0.00224384	0.00204169	0.00259194
Thermacetogenium	0.0023489	0.00172405	0.00202127	0.00180418	0.00200292	0.00187484	0.00166515	0.0019006	0.00124417	0.00148127	0.00196963	0.00124342
Mastigocoleus	0.00234292	0.00253109	0.00255799	0.00261742	0.00290757	0.00301006	0.00235431	0.00235282	0.00201376	0.00152145	0.00205563	0.00240379
Yersinia	0.0023356	0.00280369	0.00274452	0.00196709	0.00306524	0.00298786	0.00204728	0.00266478	0.00147357	0.00172033	0.00208144	0.00257075
Acidiferrobacter	0.00233229	0.00242412	0.00220018	0.00164391	0.00189262	0.00267433	0.00221261	0.00242395	0.00133729	0.00138052	0.0027887	0.00184
Pseudobacteriovorax	0.00233163	0.00165012	0.00214072	0.00248816	0.00198345	0.00256167	0.00335947	0.00427141	0.00137347	0.00267586	0.00243863	0.00229917
Rugamonas	0.00232137	0.00181082	0.00217827	0.00221349	0.00283979	0.0029865	0.00170728	0.00243745	0.00178713	0.00240556	0.0021621	0.00278997
Candidatus Pelagibacter	0.00231892	0.00269121	0.00363145	0.00159018	0.00207074	0.00334507	0.00164506	0.00252723	0.00103664	0.00169132	0.00261366	0.00218316
Propionispora	0.00230827	0.00147937	0.00181276	0.000880716	0.00157858	0.001801	0.00139281	0.00152476	0.00113208	0.00128621	0.00175754	0.00109578
Tsukamurella	0.00230522	0.00154754	0.00233736	0.00208718	0.00203799	0.00120778	0.00178871	0.00141444	0.00186991	0.00234379	0.00236789	0.00164373
Rhodonellum	0.00229508	0.00200683	0.00232844	0.00177928	0.00175698	0.00217191	0.00220761	0.00184861	0.00176922	0.0012621	0.00269672	0.00272146
Mongoliimonas	0.00229393	0.00206987	0.0021607	0.00205309	0.00198144	0.00277218	0.00298347	0.00326644	0.00242657	0.002379	0.00239852	0.00280661
Thermodesulfatator	0.00229276	0.00157708	0.00181442	0.00266795	0.00282566	0.00323916	0.00209901	0.00321907	0.00218983	0.00217905	0.00299396	0.00250415
Xenococcus	0.00227896	0.00216771	0.00194708	0.00257701	0.00294717	0.00197617	0.00254623	0.00358326	0.00176552	0.0024083	0.00247849	0.00233145
Terasakiella	0.00226964	0.00229568	0.00174918	0.00192341	0.00296284	0.00159111	0.00181325	0.00240171	0.0016043	0.00195274	0.00193929	0.00198603
Komagataeibacter	0.00224362	0.00147031	0.00174178	0.00181466	0.00213453	0.00250319	0.00146893	0.00203848	0.00134377	0.00187335	0.00196019	0.00172618
Candidatus Desulfofervidus	0.00223874	0.00177766	0.00177881	0.0016989	0.00257959	0.00228136	0.00171833	0.00203655	0.00151152	0.00151966	0.0026753	0.00177516
Aestuariibacter	0.0022211	0.00209034	0.00133524	0.00209972	0.00170449	0.00126801	0.00135524	0.00133451	0.00136455	0.00225318	0.00217872	0.0015923
Alkaliphilus	0.00221297	0.00173726	0.00211442	0.0024745	0.0026826	0.00191741	0.00190201	0.00198338	0.00121736	0.00188119	0.00238462	0.00183465
Caldanaerobacter	0.00220927	0.00120237	0.00144583	0.00193632	0.00200766	0.00191067	0.00145555	0.00171867	0.000875123	0.00132208	0.00235212	0.00176144
Algibacter	0.00220243	0.00203919	0.00195452	0.00273328	0.00361984	0.00194599	0.00198176	0.00171379	0.00156734	0.00163407	0.00165753	0.00185831
Salinispira	0.00219272	0.000989786	0.00120235	0.00138863	0.00191371	0.00168232	0.00179355	0.000907561	0.000965225	0.00167503	0.00153257	0.00107931
Myxosarcina	0.00218758	0.00188507	0.00146117	0.00182443	0.00142667	0.00232607	0.00248349	0.00251615	0.00167979	0.00138996	0.00167459	0.00155585
Candidatus Protochlamydia	0.00218705	0.00125465	0.00127992	0.00222034	0.00242959	0.00230838	0.00175945	0.00242134	0.00135769	0.00112328	0.00195167	0.00183166
Thalassotalea	0.00218361	0.00214593	0.00188087	0.00114531	0.00145717	0.00110031	0.00151637	0.00174364	0.00139429	0.000903699	0.00109478	0.00138511
Acetobacterium	0.00217486	0.00235946	0.00314731	0.00154422	0.00118579	0.0018991	0.00161005	0.00126786	0.00093328	0.00157588	0.00140796	0.00127578
Selenomonas	0.00217372	0.00162255	0.00156987	0.00187102	0.00238665	0.00225393	0.00193577	0.00172865	0.00138999	0.00126102	0.00178469	0.00142547
Parvularcula	0.00216768	0.00143117	0.00224795	0.00233541	0.00201174	0.00237336	0.00195075	0.00238184	0.00165999	0.00176409	0.00214432	0.00245987
Chlorobaculum	0.00216488	0.00207875	0.00186654	0.00189707	0.00242189	0.00243534	0.00305646	0.00258514	0.00135625	0.00149474	0.00188713	0.00226454
Aphanizomenon	0.00216042	0.00180186	0.00223647	0.00161946	0.00135031	0.00170294	0.00176419	0.00199612	0.000874845	0.00177553	0.00158282	0.00107648
Trichodesmium	0.00215896	0.000531026	0.000589313	0.00355237	0.00253547	0.00128959	0.00327224	0.00364496	0.00239094	0.00164504	0.00164288	0.00158479
Desulfovermiculus	0.00215337	0.00174079	0.00238397	0.00186437	0.00223207	0.00221946	0.0024823	0.00196849	0.00120778	0.00207916	0.00270098	0.00193507
Thermoanaerobacterium	0.00214165	0.00104776	0.00166552	0.00110527	0.00122375	0.00107682	0.00118688	0.000742244	0.00087802	0.000736771	0.00118766	0.00086799
Halorhodospira	0.00213824	0.00140639	0.00211261	0.00120867	0.00203323	0.00227295	0.00157317	0.00134033	0.00141836	0.00145103	0.00237751	0.00176123
Mariniphaga	0.00212947	0.00378604	0.00330611	0.00201085	0.00195424	0.00227886	0.00317651	0.00336276	0.00260289	0.00148556	0.00203212	0.00258418
Carboxydothermus	0.00212533	0.00214285	0.00175492	0.00257093	0.00267875	0.00355643	0.00183675	0.00180585	0.00133067	0.00200373	0.00209266	0.00172416
Marinomonas	0.0021238	0.00418376	0.00208473	0.0036367	0.00428006	0.00257689	0.00383224	0.0040031	0.00188982	0.0022882	0.00235877	0.0034169
Salinibacterium	0.00211998	0.00324754	0.00105136	0.00286223	0.00187627	0.00133277	0.0030819	0.00484017	0.00197718	0.00201733	0.00177418	0.00195379
Oleiphilus	0.00211238	0.00123988	0.00185888	0.00214161	0.00360963	0.00187563	0.0018916	0.00154972	0.00123772	0.0014503	0.00177851	0.00157409
Salinicola	0.00211116	0.00156187	0.00248711	0.0019522	0.00164153	0.0017102	0.00208014	0.0019535	0.00208632	0.00209949	0.00216832	0.00213565
Flammeovirga	0.00211045	0.00274342	0.00229637	0.0014601	0.00158594	0.0021379	0.00221886	0.00253948	0.00114257	0.00170091	0.00159306	0.00266515
Clavibacter	0.00210504	0.00145996	0.00155112	0.00284125	0.00220902	0.00200318	0.00214032	0.00198248	0.00201898	0.00217612	0.00244497	0.00227634
Rhizopus	0.00210102	0.00229531	0.00331803	0.00121307	0.000784249	0.00130357	0.00409719	0.00357365	0.00228807	0.00115584	0.00154097	0.0017186
Candidatus Aegiribacteria	0.00209226	0.00216646	0.00177821	0.0015798	0.00198671	0.00195214	0.00165196	0.001605	0.00126927	0.00146412	0.00139499	0.00181357
Gemmobacter	0.00207337	0.0013042	0.00199898	0.00124582	0.00507072	0.00172232	0.00157588	0.00206841	0.00147796	0.00204685	0.00199219	0.00180497
Ruania	0.00206239	0.00100668	0.00101953	0.00223247	0.00172623	0.00128986	0.00190894	0.00121628	0.00152883	0.00175456	0.00180276	0.00129949
Kyrpidia	0.00204983	0.00177296	0.00184328	0.00230161	0.00275986	0.00220108	0.00241395	0.00299743	0.00177413	0.00153929	0.00302562	0.0022162
Tolumonas	0.00204951	0.0017828	0.00237905	0.00199605	0.00233718	0.00224288	0.00207707	0.00210953	0.00164294	0.00201398	0.00172239	0.00221578
Leptonema	0.00204887	0.00196198	0.00225366	0.0018936	0.0016381	0.00159051	0.0018974	0.00162157	0.00148455	0.00183579	0.00171502	0.00136271
Halanaerobium	0.00204335	0.0016601	0.00188364	0.00180133	0.00179487	0.00186528	0.00160899	0.00169139	0.00112178	0.00144854	0.00211554	0.00138317
Cryptococcus	0.00203878	0.000591791	0.000915541	0.00253549	0.00098414	0.000983389	0.00141334	0.00102128	0.000908781	0.000908875	0.00116794	0.000826672
Maricaulis	0.00203193	0.0016935	0.00266957	0.00187306	0.00178342	0.00442665	0.00309269	0.00402996	0.00194545	0.00168759	0.00245401	0.00251426
Oceanicaulis	0.00202914	0.00117488	0.00151058	0.00294303	0.00183403	0.00313061	0.00275012	0.00343481	0.00191965	0.00168369	0.00174411	0.00254063
Oceanicola	0.00201955	0.00187776	0.00196992	0.00174679	0.00220905	0.00196357	0.00155085	0.00163775	0.00188849	0.00169714	0.00208369	0.00230861
Euryhalocaulis	0.00201904	0.00156035	0.00221916	0.00316323	0.00299301	0.00435756	0.00292619	0.00480095	0.00169592	0.00190471	0.00268687	0.00309011
Candidatus Chrysopegis	0.00201667	0.00271308	0.00192595	0.00253939	0.00402198	0.00192451	0.00237186	0.00252041	0.00157483	0.0016065	0.00298077	0.00161893
Desulfopila	0.00201525	0.00242368	0.00193671	0.00193228	0.00256836	0.00242709	0.00312976	0.00210025	0.00134921	0.00198001	0.0019899	0.00214979
Orenia	0.00201233	0.00141936	0.00201423	0.00167168	0.00158304	0.00238957	0.00150493	0.00142205	0.00122461	0.00152673	0.00202998	0.00205399
Iodobacter	0.00200601	0.0025652	0.00182818	0.00166638	0.00277129	0.00204014	0.00160676	0.00217136	0.00202295	0.00204983	0.00140824	0.00165796
Trametes	0.00200307	0.00246512	0.00359697	0.00353806	0.00104294	0.00157978	0.00326394	0.00324019	0.00258504	0.000676312	0.000683131	0.00168304
Acidibacillus	0.00199088	0.00092812	0.00131486	0.00105855	0.0016036	0.00137961	0.00135894	0.0010929	0.00110987	0.00137221	0.0015756	0.00104159
Gramella	0.0019794	0.00212612	0.00178926	0.0016989	0.00200456	0.0019461	0.00209646	0.00212363	0.00140027	0.00193636	0.00225505	0.00318511
Listeria	0.00196718	0.00140553	0.00200023	0.00144189	0.00107852	0.00178404	0.00180376	0.00191603	0.00117148	0.00065988	0.000898382	0.00111831
Candidatus Puniceispirillum	0.00196664	0.00127022	0.00160035	0.000964281	0.00147078	0.00126696	0.00168911	0.00174483	0.000785378	0.00124998	0.00160264	0.00122048
Flexibacter	0.00196086	0.00209107	0.00209046	0.00204986	0.00163909	0.00227967	0.00211644	0.00158959	0.000716051	0.00174803	0.0020139	0.00255973
Spongiibacterium	0.00195441	0.00225044	0.00177169	0.001829	0.00211458	0.00221396	0.00153283	0.00160321	0.00143497	0.00175095	0.00224843	0.00238413
Roseofilum	0.00194373	0.00179102	0.00129847	0.00174493	0.00212092	0.0016173	0.00174845	0.00248478	0.00117706	0.00152507	0.00133519	0.00127431
Caldicellulosiruptor	0.00193939	0.00163832	0.00169056	0.000959093	0.00179068	0.00256551	0.0015776	0.00187865	0.00125243	0.00101642	0.00163324	0.00122475
Methylogaea	0.00193785	0.00184414	0.00227982	0.00214881	0.00159527	0.00316762	0.00330202	0.00240134	0.00271915	0.00275523	0.00183915	0.00258074
Ammonifex	0.00192879	0.00164867	0.00160026	0.00243747	0.00213534	0.00207488	0.00193676	0.00200556	0.0016153	0.0022552	0.00227438	0.0019944
Desulfurivibrio	0.00191974	0.00217365	0.00227148	0.00153089	0.00212936	0.00180751	0.00209988	0.00182318	0.00137589	0.00161825	0.00189333	0.00170881
Actibacterium	0.00191736	0.00191429	0.00194303	0.0015873	0.00187034	0.0019199	0.00164091	0.0019746	0.00142114	0.00162194	0.00206574	0.00211766
Cucumibacter	0.00191618	0.00189792	0.00195794	0.00169095	0.00157284	0.00351468	0.00256109	0.00291145	0.00219811	0.00199852	0.00142267	0.00236359
Dysgonomonas	0.00191006	0.00276482	0.00308624	0.00248517	0.00234732	0.00347992	0.00276837	0.00318406	0.00278646	0.00218592	0.00258816	0.00333177
Haloterrigena	0.00190683	0.0013631	0.00122567	0.00148373	0.00191826	0.00153188	0.00185512	0.00175386	0.00164486	0.00165362	0.00166989	0.00149875
Fluoribacter	0.00190162	0.000935819	0.00100181	0.000591714	0.00059509	0.0027365	0.00134567	0.00149606	0.00155666	0.00132267	0.00122634	0.00125113
Candidatus Glomeribacter	0.00188892	0.00128856	0.00170815	0.00176923	0.00202378	0.0015645	0.000871019	0.00189716	0.000954976	0.00170876	0.00234779	0.00137965
Marivita	0.00188628	0.00203465	0.001566	0.00146205	0.00163708	0.00168835	0.00140923	0.00175012	0.00167483	0.00128806	0.00127803	0.00129709
Persephonella	0.00188285	0.00160487	0.00148246	0.00134864	0.00244661	0.00194057	0.00141026	0.00168155	0.00125173	0.0010191	0.00147791	0.00165791
Novispirillum	0.00187823	0.0016012	0.00160508	0.00133429	0.00187913	0.00210254	0.00163111	0.0023204	0.00156795	0.00152464	0.00156721	0.00150617
Magnetococcus	0.00187758	0.00147152	0.00127229	0.00113462	0.00146093	0.00136632	0.00101216	0.00136946	0.000905532	0.00113237	0.00121964	0.000918777
Marivirga	0.00187192	0.00182662	0.00237857	0.00233577	0.00215642	0.00224125	0.00329655	0.00200379	0.00177126	0.00217174	0.00250048	0.00244013
Flexilinea	0.00186492	0.0019647	0.0021488	0.0021791	0.00261326	0.00208939	0.00138432	0.00195397	0.00105355	0.00140039	0.00245403	0.00183402
Thermonema	0.00186399	0.00123242	0.00172096	0.00138182	0.00213291	0.00179735	0.00156624	0.00154966	0.00096034	0.0015926	0.00167541	0.00142066
Thiorhodospira	0.00185998	0.00109593	0.00150756	0.000593414	0.00144985	0.00136293	0.00119649	0.00159076	0.000581534	0.000881714	0.00151457	0.00135595
Virgibacillus	0.00185922	0.00222212	0.00159856	0.00219938	0.00240208	0.00181883	0.00143713	0.00158025	0.00182273	0.00177433	0.00196232	0.00167269
Xiangella	0.00183794	0.00075796	0.000969496	0.00207207	0.00157372	0.00149987	0.00149122	0.00111265	0.00199952	0.00201174	0.0018371	0.00142828
Prochlorococcus	0.00183515	0.00126478	0.00178651	0.00130048	0.00104997	0.00163111	0.00174803	0.00187423	0.000911904	0.00124799	0.00215593	0.00193591
Lacinutrix	0.00183408	0.00204584	0.00198983	0.00209172	0.00265439	0.00281803	0.00183156	0.00217212	0.00149422	0.00209112	0.0020312	0.00181783
Echinicola	0.00183008	0.00315995	0.00300038	0.00210806	0.0017586	0.00239567	0.00250926	0.002584	0.00207749	0.00182575	0.00162917	0.00218863
Propionicimonas	0.00182726	0.00214019	0.00176904	0.00217284	0.00117667	0.00152691	0.00144953	0.00230224	0.00113525	0.00179294	0.0015113	0.00151448
Desulfoluna	0.00182697	0.00194411	0.0014949	0.00250883	0.00251486	0.00287257	0.00153206	0.00228913	0.00120033	0.00203545	0.00243702	0.00223772
Psychromonas	0.00180885	0.00195341	0.00136041	0.00140773	0.00186552	0.00220517	0.00173073	0.00170817	0.00132848	0.00164613	0.00160311	0.001338
Chitinispirillum	0.00180446	0.00163567	0.00214581	0.00112294	0.00113641	0.0021598	0.00160146	0.00145212	0.000705598	0.000858917	0.00134598	0.00105336
Tepidibacillus	0.00180156	0.00166969	0.00230546	0.00137207	0.00179648	0.00190838	0.00141202	0.00186306	0.000969144	0.00166324	0.0014819	0.0011525
Aliiroseovarius	0.00178713	0.00166039	0.00149121	0.00104954	0.000965413	0.00289436	0.00140229	0.00115592	0.0011907	0.000793439	0.00112909	0.00110862
Gallaecimonas	0.00178639	0.00238146	0.00180459	0.00169466	0.00206764	0.00229834	0.00176713	0.0019619	0.000895048	0.00170271	0.00161801	0.00158245
Frigoribacterium	0.00178487	0.00184003	0.00176127	0.00143371	0.00146307	0.00161583	0.00200897	0.00144609	0.00240706	0.00192818	0.00162943	0.00112222
Brachymonas	0.00176662	0.00182669	0.00115772	0.00170024	0.00160105	0.00165454	0.00143306	0.00270382	0.00167022	0.00125784	0.00121611	0.00128005
Tatlockia	0.00176614	0.0013661	0.00106693	0.00116396	0.00100005	0.00370348	0.00125297	0.00140324	0.00140556	0.00130307	0.00195309	0.00107278
Streptomonospora	0.00175676	0.00132106	0.00142637	0.000975103	0.000985617	0.00144548	0.00113334	0.00111294	0.000903731	0.00136102	0.000956293	0.0015551
Paenarthrobacter	0.0017548	0.00141672	0.00178529	0.00110062	0.0010378	0.000865918	0.00159299	0.00187548	0.00243239	0.00105108	0.00067286	0.00182108
Heliobacterium	0.00174835	0.00138653	0.00140031	0.0010715	0.00162065	0.00166549	0.00170207	0.00135329	0.00105447	0.00104744	0.0014159	0.00117636
Pelodictyon	0.00174701	0.00122444	0.00128489	0.00160183	0.0016459	0.0013106	0.001484	0.00217532	0.00150435	0.0012511	0.00182923	0.001206
Hydrococcus	0.00174107	0.00132796	0.00103372	0.00170517	0.00165496	0.00164322	0.00128701	0.00113055	0.00119351	0.00128442	0.00161713	0.00126928
Lysinibacillus	0.00174009	0.00139072	0.00218138	0.00246295	0.00202713	0.00214531	0.00184677	0.00179599	0.00191198	0.00173475	0.00280146	0.00177395
Winogradskyella	0.0017275	0.00256685	0.00204234	0.00197368	0.00225729	0.00190941	0.00195168	0.00172126	0.0016566	0.00119584	0.00172889	0.00163109
Caldanaerobius	0.00172328	0.00198408	0.00217711	0.00183113	0.001559	0.00229577	0.00192554	0.00164595	0.000784384	0.00129298	0.00194709	0.00160782
Streptococcus	0.00172047	0.00131935	0.00119033	0.00185096	0.00129333	0.00165148	0.00136067	0.00178438	0.000944928	0.00112637	0.00164179	0.00107177
Roseobacter	0.00171934	0.0016203	0.00180006	0.00184695	0.00214732	0.00238997	0.00202786	0.0021089	0.00147384	0.00132986	0.00169734	0.00196926
Gluconacetobacter	0.00171629	0.00110633	0.00141882	0.000655197	0.000702938	0.00128295	0.0013114	0.000782548	0.000604438	0.000784921	0.0010074	0.001256
Ferrimonas	0.00171256	0.00256119	0.00175386	0.00124393	0.00217111	0.00187781	0.00163546	0.00195161	0.00116604	0.00102517	0.00154929	0.00124352
Thermovibrio	0.00171175	0.0017384	0.00199452	0.00167389	0.00204483	0.00123234	0.00183706	0.00159403	0.000881699	0.00144551	0.0017994	0.00123215
Formosa	0.00171037	0.00224771	0.00254593	0.00271262	0.00177681	0.00210593	0.00223197	0.00254239	0.00217708	0.00156336	0.00192473	0.00244082
Bifidobacterium	0.00169555	0.0034084	0.00360387	0.00136323	0.00172336	0.00149768	0.00166613	0.00351811	0.00191249	0.00194191	0.00178401	0.00167679
Congregibacter	0.00169003	0.00107479	0.00132317	0.00134784	0.00206147	0.00193573	0.00148074	0.00136819	0.000982125	0.00108418	0.00162171	0.00151647
Hydrocoleum	0.00167925	0.00118574	0.00144945	0.00180887	0.00195448	0.00185228	0.00145449	0.00156796	0.00082444	0.00105845	0.00161385	0.00151125
Tropicimonas	0.00167385	0.00137684	0.00120691	0.00179252	0.00202885	0.000956516	0.00103673	0.0012555	0.00132443	0.00141029	0.00163729	0.00120783
Puniceibacterium	0.00167309	0.00120117	0.00162948	0.00137238	0.00127833	0.00160665	0.00120351	0.00118289	0.00162664	0.00148812	0.00152439	0.00137745
Thalassomonas	0.00167228	0.00180674	0.00112542	0.00132897	0.00145967	0.00203549	0.00132002	0.00145327	0.00134015	0.00112328	0.00151579	0.00111257
Kosmotoga	0.00166503	0.00141174	0.00118198	0.000701	0.00149728	0.00164698	0.00105544	0.00130859	0.000737572	0.00099368	0.0014212	0.00107681
Methanomassiliicoccus	0.00166321	0.00121596	0.00142607	0.00119882	0.00169233	0.00121909	0.00153001	0.00163734	0.00106835	0.000844245	0.00148747	0.00118551
Methanoregula	0.00166263	0.00178513	0.00190976	0.00171736	0.00204839	0.00193114	0.00161486	0.00249272	0.00104228	0.00146765	0.00217299	0.00119656
Rubrimonas	0.00165718	0.00139966	0.00146809	0.00157641	0.0015483	0.00112653	0.0012171	0.00134616	0.00167227	0.00112932	0.00175787	0.00142028
Thermobacillus	0.00164966	0.00157474	0.00187572	0.00162103	0.00221901	0.00200433	0.00193822	0.00177179	0.00167591	0.00175906	0.0017688	0.00135472
Gorillibacterium	0.00164861	0.00282313	0.00126604	0.00127393	0.00142281	0.00162427	0.00212089	0.00185707	0.00108697	0.00155145	0.00166621	0.00123994
Aspergillus	0.00164434	0.000925225	0.000789739	0.00143439	0.00122626	0.00128538	0.00234496	0.00133782	0.000782286	0.00112513	0.0015503	0.00119788
Candidatus Nitrosoglobus	0.00163618	0.00170787	0.00116264	0.000870294	0.00103835	0.00193948	0.00140995	0.000642474	0.0012091	0.00107274	0.00150123	0.00172013
Psychroserpens	0.00163577	0.00194132	0.00128754	0.00181881	0.00191914	0.0013387	0.00185339	0.0014754	0.00128777	0.001246	0.00147834	0.00118045
Desulfobacula	0.00163574	0.00222678	0.00206498	0.0026978	0.00361849	0.0019566	0.00295083	0.00223924	0.00169444	0.00184185	0.00232977	0.00195217
Saccharophagus	0.00163372	0.00279801	0.00109706	0.00208793	0.00303352	0.00166745	0.00222817	0.0029168	0.000747917	0.000939673	0.00109504	0.00143418
Myroides	0.00163318	0.0155162	0.00337914	0.00145748	0.00277504	0.00164723	0.00231474	0.00176614	0.00181754	0.00192757	0.00386586	0.00232136
Cnuibacter	0.00163256	0.00102152	0.00130397	0.00129065	0.000920209	0.00176043	0.00183345	0.00137928	0.00231378	0.00123787	0.00126797	0.000642234
Tomitella	0.00162419	0.00246694	0.000752321	0.00175042	0.00156669	0.00135326	0.00163297	0.00123966	0.00136098	0.00156243	0.00178655	0.00219575
Halothece	0.0016197	0.00103709	0.00179736	0.000745798	0.00132111	0.000881777	0.000902998	0.00105035	0.000848587	0.000717412	0.000500626	0.000681293
Tilletia	0.0016122	0.00222408	0.00170767	0.00607153	0.00170197	0.00184606	0.00318236	0.0019166	0.00203785	0.0032954	0.00222801	0.00112813
Lichtheimia	0.0016101	0.00124494	0.00231941	0.00118783	0.00069114	0.000901539	0.00230136	0.00260969	0.0012545	0.00257487	0.00141436	0.00167057
Neptuniibacter	0.00159752	0.00263677	0.00197355	0.00187764	0.00160706	0.00166584	0.00201298	0.00321809	0.00228302	0.00151454	0.000888825	0.00151939
Pelotomaculum	0.00159668	0.00126697	0.00127719	0.00103275	0.00167027	0.00110283	0.00110702	0.000877783	0.000981289	0.00102011	0.00163573	0.000629442
Bacteriovorax	0.00158189	0.00150826	0.00154942	0.00121611	0.0014506	0.00123947	0.00181107	0.00159174	0.00102069	0.00104749	0.00101648	0.00111996
Candidatus Marithrix	0.00158088	0.00161904	0.00103537	0.000502422	0.00102352	0.000856672	0.000980286	0.000810692	0.00069392	0.000726868	0.000997699	0.000656887
Hydrogenibacillus	0.00158082	0.000952697	0.00095356	0.000957116	0.00141253	0.00138269	0.00130434	0.00176145	0.00117036	0.00112163	0.00154518	0.00135579
Candidatus Nephrothrix	0.00157689	0.00774167	0.00220724	0.00174677	0.00210102	0.00181839	0.0255954	0.0017809	0.000920306	0.00929056	0.002045	0.00222559
Skermania	0.00157295	0.00102283	0.00118599	0.00172531	0.00168365	0.000654305	0.00130749	0.000927099	0.00109539	0.00138977	0.00149218	0.00127996
Pelosinus	0.0015684	0.00129602	0.00148264	0.00219922	0.00201627	0.00223676	0.00205473	0.00238039	0.00195154	0.00238878	0.00184783	0.00392657
Robiginitalea	0.00156482	0.00145945	0.001719	0.00125252	0.00155588	0.00174999	0.00140626	0.0010483	0.000874468	0.00114259	0.00161763	0.00156664
Desulfotignum	0.00155869	0.00155815	0.00116484	0.0007844	0.00102207	0.000971542	0.000846758	0.00118812	0.000719741	0.000979347	0.00114585	0.00110757
Hepatospora	0.00155509	0.000351032	0.000754374	0.000741758	0.000435267	0.000934976	0.00151928	0.00214941	0.000982679	0.000391995	0.000732661	0.000877537
Robbsia	0.00155179	0.000962568	0.00182438	0.0009132	0.00110644	0.00136073	0.000880359	0.00123979	0.000943347	0.00213877	0.00226189	0.00255016
Yangia	0.00154935	0.00193512	0.0017513	0.00167137	0.00172755	0.00128404	0.00216642	0.00101355	0.00138095	0.00148528	0.00134054	0.00123046
Xylanimonas	0.00154887	0.00126589	0.00261887	0.00307519	0.00206874	0.00263382	0.0054353	0.00135708	0.00910357	0.0022554	0.00145597	0.00150935
Humibacter	0.00153988	0.000770833	0.00114038	0.00130314	0.00111367	0.00109701	0.00100059	0.00107086	0.000654537	0.00128561	0.0012085	0.00107361
Caloranaerobacter	0.00153041	0.00100133	0.00122802	0.00121949	0.00149725	0.00148466	0.0011912	0.00134018	0.000961157	0.00146961	0.00162156	0.00101021
Kytococcus	0.00152319	0.000848389	0.00103336	0.00179763	0.00142807	0.00106253	0.0012338	0.000906513	0.000933962	0.0012862	0.00173026	0.0013487
Mycena	0.001523	0.00138574	0.00364089	0.000752446	0.00124238	0.00188926	0.00247892	0.00153073	0.000536365	0.00174732	0.00247287	0.00164156
Spizellomyces	0.00152262	0.00120875	0.000740422	0.00118218	0.00149283	0.00104242	0.00234002	0.00165045	0.000286538	0.000672707	0.0005737	0.000530357
Planktothricoides	0.00151413	0.00167097	0.00104494	0.00109167	0.00145401	0.00174649	0.00132933	0.0022378	0.00103201	0.00134346	0.00178317	0.00137924
Brevefilum	0.00151218	0.00138624	0.00135175	0.00119532	0.00131548	0.00143791	0.00121277	0.000776287	0.000868643	0.000983283	0.00136639	0.000810769
Candidatus Magnetoglobus	0.00150688	0.00106565	0.00129643	0.00100567	0.00141425	0.000919777	0.00144067	0.00104859	0.00057274	0.000585685	0.000915386	0.00108462
Compostimonas	0.00150301	0.00108147	0.00123773	0.00216151	0.00151271	0.00116953	0.00298792	0.00171352	0.00247256	0.00178643	0.00135446	0.00172681
Diaminobutyricimonas	0.00150171	0.00200708	0.00167164	0.00179897	0.00121546	0.00167623	0.00379714	0.00492897	0.00235525	0.00180841	0.0011454	0.00125934
Sutterella	0.00149724	0.00128104	0.0010396	0.00150162	0.00183527	0.00141197	0.00130917	0.00154795	0.00132213	0.00116101	0.00149964	0.0010149
Emcibacter	0.00149604	0.00191157	0.00114657	0.00121924	0.00244369	0.00138129	0.00154743	0.00174175	0.000930055	0.00116411	0.00143593	0.00153968
Pannonibacter	0.0014909	0.00136748	0.00113084	0.000913418	0.0018862	0.00121389	0.00144268	0.00116054	0.00117506	0.00105483	0.000953583	0.000979767
Lacimicrobium	0.00148667	0.00316464	0.00184959	0.000936903	0.00195823	0.00102379	0.00119363	0.00132972	0.000803918	0.00120832	0.00129371	0.000946034
Belliella	0.00148052	0.00162652	0.00159846	0.00156335	0.0017103	0.00170729	0.00188011	0.00214835	0.00177677	0.00160133	0.00171313	0.00207313
Tannerella	0.00148043	0.00191848	0.00182791	0.00140824	0.0014493	0.00184383	0.00135188	0.00152676	0.00120608	0.00123331	0.00115692	0.00140346
Halobacteriovorax	0.00148031	0.00156097	0.00169125	0.00186112	0.00226296	0.00227234	0.002179	0.00236895	0.00106823	0.0013529	0.00182369	0.00206155
Thermopetrobacter	0.00147542	0.000920302	0.00154246	0.00183199	0.00171545	0.00133276	0.00119453	0.00134114	0.00119006	0.00153111	0.00156182	0.00150775
Candidatus Omnitrophus	0.00147328	0.00102163	0.00115588	0.00158628	0.00220729	0.00233417	0.00112173	0.00140811	0.0012921	0.00118189	0.00172358	0.00154107
Mangrovimonas	0.00146815	0.0020895	0.00151021	0.00133597	0.00164872	0.00161813	0.00181712	0.00146857	0.000817507	0.00103457	0.00128097	0.00154036
Lampropedia	0.00146728	0.00155408	0.00187835	0.00185171	0.00220413	0.00162572	0.00167713	0.00157576	0.00148601	0.00175983	0.0020838	0.00135636
Deefgea	0.00146274	0.00177028	0.000662788	0.0011817	0.00153815	0.00124045	0.000875375	0.00140585	0.000752525	0.000763912	0.00144123	0.00157056
Agarilytica	0.00146091	0.00136899	0.00182151	0.00117604	0.00139193	0.000896894	0.00127216	0.00195875	0.00162654	0.00128664	0.00094497	0.00102801
Labilibacter	0.00145783	0.002181	0.00141042	0.0019102	0.00210198	0.00174762	0.00244656	0.00212355	0.00149947	0.00158482	0.00156132	0.00150616
Thermoanaerobacter	0.00145741	0.00153954	0.00110824	0.000951084	0.00154532	0.001063	0.00112377	0.000914515	0.00105634	0.00104338	0.00121917	0.001207
Methanococcoides	0.00145608	0.00142784	0.00171645	0.00145087	0.00178517	0.00178628	0.0010506	0.00187429	0.00111313	0.00127888	0.00138391	0.0014287
Methyloprofundus	0.00144929	0.0011868	0.000904055	0.00116054	0.00116962	0.00145346	0.00143623	0.0015901	0.00100705	0.00136025	0.00142495	0.00121211
Anabaenopsis	0.00144786	0.00091489	0.00079426	0.00136929	0.00149855	0.00118975	0.0010312	0.00103521	0.000544881	0.00101326	0.00130927	0.00105263
Butyrivibrio	0.00142513	0.00128517	0.00084595	0.00119066	0.00154044	0.00151542	0.00116353	0.001467	0.000835596	0.000976235	0.00131186	0.0010224
Anaerophaga	0.00141873	0.00101716	0.00151388	0.00171677	0.00191692	0.00247711	0.0019026	0.00152564	0.00118149	0.00176501	0.0020524	0.00224308
Chitinibacter	0.00141749	0.00166222	0.00191513	0.00164332	0.00145562	0.00182981	0.00104227	0.00131054	0.0011562	0.00154143	0.000984889	0.00125583
Methanofollis	0.00141733	0.00075719	0.000678999	0.00152897	0.0017005	0.00161704	0.00115677	0.00153823	0.000865805	0.00158411	0.00154574	0.00152082
Celeribacter	0.00141204	0.00183954	0.00155864	0.00155059	0.00323348	0.00212029	0.00227422	0.00176884	0.00114228	0.00149913	0.00162273	0.00128388
Pantoea	0.00140946	0.00211911	0.00273873	0.00161284	0.00122558	0.00220113	0.00134336	0.00123658	0.00160123	0.00232258	0.00122256	0.00187843
Ruminococcus	0.00140825	0.00171131	0.00169215	0.00188026	0.00138465	0.00110074	0.00199838	0.00167894	0.000672628	0.000888389	0.00156929	0.00109851
Dissulfuribacter	0.00140708	0.00153676	0.00112168	0.000919032	0.00175639	0.0012793	0.00118139	0.00107387	0.000519341	0.000968321	0.00128767	0.00101456
Malonomonas	0.0014011	0.00111742	0.00130248	0.00120883	0.00188706	0.00178986	0.0013707	0.00224624	0.000929096	0.00127203	0.00159245	0.00132018
Desulfocapsa	0.00139927	0.00123895	0.00139335	0.00104998	0.00120069	0.00190464	0.00112116	0.00134901	0.000736026	0.00105563	0.00140816	0.00107659
Micrococcus	0.00139597	0.00146887	0.000955986	0.00124198	0.00132117	0.000991103	0.00106967	0.00119504	0.00108389	0.00118893	0.00136767	0.00120735
Desulfurobacterium	0.00138208	0.00144434	0.000908487	0.00149555	0.00143778	0.00163388	0.00150448	0.00136611	0.000891606	0.000885409	0.00167676	0.00117778
Sporosarcina	0.00138196	0.000805917	0.000819003	0.000896467	0.000889537	0.0015749	0.00109351	0.000794764	0.000831048	0.000933978	0.00127753	0.000992692
Plantibacter	0.00138129	0.00213685	0.00212181	0.00198461	0.00120663	0.00180486	0.0021467	0.00221016	0.00242808	0.00185993	0.00141865	0.00151102
Fulvimarina	0.0013791	0.00133304	0.00118793	0.000841529	0.000852916	0.00145807	0.000964451	0.0010817	0.000655716	0.000990347	0.00115556	0.00106214
Arthrospira	0.00137797	0.00151807	0.00120468	0.00102687	0.00124133	0.00225264	0.00158323	0.00116497	0.00142566	0.00111835	0.000845979	0.000948484
Magnetofaba	0.00137473	0.00100549	0.0014292	0.00161017	0.00136533	0.0016764	0.00190595	0.00177969	0.00118259	0.00125186	0.00166128	0.00160597
Methanocaldococcus	0.00136614	0.00103547	0.000723948	0.0007172	0.00070451	0.000998911	0.000844092	0.000486237	0.000652699	0.00110788	0.00158025	0.000881307
Melghirimyces	0.0013656	0.000674644	0.00101749	0.000973505	0.00142697	0.000830274	0.000829306	0.000757415	0.00058463	0.00081311	0.001041	0.000698972
Anoxybacillus	0.00136219	0.00153607	0.00134503	0.00128286	0.00162721	0.000733434	0.00138086	0.00129047	0.00100944	0.00154882	0.00154021	0.00111098
Chlamydia	0.00136129	0.00174055	0.00123688	0.00105101	0.00108234	0.00136187	0.00151362	0.00230678	0.000908778	0.00160356	0.00116092	0.00195579
Gryllotalpicola	0.00135998	0.000776698	0.000644427	0.000702992	0.000775192	0.000829469	0.000803317	0.000477832	0.000900254	0.00111273	0.00105771	0.000754075
Acetomicrobium	0.00135678	0.0014572	0.00120583	0.00121139	0.00133625	0.00134352	0.00127747	0.000771885	0.000795997	0.000870692	0.00151405	0.00102539
Leisingera	0.00134935	0.00112444	0.00129085	0.00185711	0.00198822	0.00135332	0.00130192	0.00126476	0.000862615	0.00115861	0.00158607	0.00145556
Candidatus Magnetoovum	0.00134804	0.00082908	0.00112715	0.00116694	0.00201306	0.0010591	0.000783137	0.00116711	0.000562479	0.000771622	0.00117415	0.000642231
Oryzisolibacter	0.0013468	0.0014443	0.00106333	0.00114079	0.000825743	0.0014273	0.000926283	0.00157482	0.00143975	0.00141034	0.000768485	0.00121622
Pararhodospirillum	0.00134221	0.00109147	0.000884285	0.000924195	0.00138041	0.00145605	0.00134022	0.00163683	0.000978135	0.000861259	0.00119872	0.00104225
Kushneria	0.00134088	0.00108935	0.00152772	0.00121263	0.00143724	0.00127913	0.00100819	0.00114529	0.0010213	0.00123991	0.00152302	0.0016581
Halobellus	0.00133989	0.000890751	0.00127652	0.000856382	0.00116028	0.000473765	0.000712695	0.000703256	0.000390761	0.000666976	0.00053339	0.000555931
Akkermansia	0.00133819	0.00971623	0.00118158	0.00153418	0.00114652	0.00465198	0.0019665	0.00194265	0.00044635	0.00157832	0.00127482	0.00168158
Candidatus Thioglobus	0.00133814	0.000862523	0.00161146	0.00115402	0.00139828	0.00136942	0.00125807	0.00128443	0.00146772	0.00122861	0.00189417	0.00117011
Thioflexothrix	0.00133129	0.00108321	0.000919292	0.00141397	0.00105884	0.00195204	0.00195776	0.0023591	0.000686966	0.00091837	0.00095666	0.0015615
Halobacillus	0.00132792	0.000879938	0.00105416	0.000975531	0.00127576	0.00136708	0.00111187	0.000952564	0.000753616	0.00115174	0.00144858	0.000933146
Sediminihabitans	0.00132756	0.00132751	0.00123378	0.00125122	0.000936317	0.000906119	0.00185313	0.000862309	0.00443636	0.00111144	0.000901238	0.000797884
Jiulongibacter	0.00132487	0.00204351	0.00170776	0.00119925	0.0016612	0.00125166	0.00198743	0.00184137	0.00134536	0.000647646	0.000728092	0.000644877
Thermosulfidibacter	0.00132331	0.00102503	0.000876747	0.000783576	0.00100628	0.00129679	0.000781934	0.00146115	0.000683002	0.000677038	0.00122215	0.000674014
Microterricola	0.00131839	0.0011734	0.000987294	0.000980183	0.000977453	0.000828266	0.00118334	0.00114337	0.00108847	0.00134957	0.000905935	0.000907459
Puccinia	0.00131779	0.00278566	0.00154673	0.00101415	0.000864	0.000629689	0.00221323	0.00121531	0.00107174	0.0010611	0.000829553	0.000916408
Bernardetia	0.00131623	0.00147051	0.00107524	0.000795279	0.00101958	0.001001	0.00112426	0.00125759	0.000621361	0.000902384	0.000928173	0.00121751
Desulfospira	0.00131608	0.00158701	0.00113027	0.00153863	0.00172606	0.00122907	0.0014005	0.0019162	0.000973134	0.000979727	0.00113002	0.00122627
Leeuwenhoekiella	0.00130308	0.00329447	0.00220542	0.0022548	0.0032769	0.00264924	0.00273462	0.00248587	0.00183683	0.00135807	0.00191898	0.00247806
Cohaesibacter	0.00129589	0.000788312	0.00136653	0.00150577	0.00128032	0.00196056	0.00195086	0.00184032	0.00110384	0.0015358	0.00142597	0.00211248
Criblamydia	0.00128945	0.00134233	0.00103635	0.000952462	0.000813643	0.00122396	0.00108538	0.000608933	0.000684424	0.000534333	0.000677909	0.000542047
Eisenibacter	0.00128453	0.00107242	0.00114727	0.00111328	0.00134586	0.00149827	0.00121575	0.00120049	0.00111254	0.000774234	0.000773564	0.000896071
Desulfofaba	0.00128015	0.00159645	0.000902011	0.00100123	0.000975945	0.00128114	0.00152771	0.000784728	0.000842096	0.000922099	0.00134195	0.000865551
Caldicoprobacter	0.00127577	0.000852903	0.00107564	0.00153913	0.00176639	0.00116559	0.00142222	0.00214141	0.00120336	0.00121263	0.0014662	0.00158387
Wenxinia	0.00126716	0.000815265	0.000811089	0.000502465	0.00138443	0.000780315	0.000859324	0.000614417	0.000538183	0.00089794	0.000777587	0.000698991
Altibacter	0.00126393	0.00107322	0.00141526	0.00104368	0.00128211	0.00107076	0.00100715	0.00108969	0.000565856	0.000880087	0.0014015	0.001124
Sphaerospermopsis	0.00125359	0.000684087	0.000741352	0.00105787	0.000976976	0.000706937	0.0010909	0.000828436	0.000362749	0.000749827	0.000762177	0.000863823
Enterococcus	0.00125269	0.00209479	0.00161682	0.00165646	0.00161887	0.00138838	0.00105223	0.00107027	0.000891563	0.00128558	0.00141309	0.00104455
Paludibacterium	0.00124652	0.00155951	0.00116643	0.000893943	0.00157508	0.00147911	0.00135117	0.00236482	0.00074386	0.00131143	0.00174844	0.00152726
Bartonella	0.00124322	0.00114148	0.00152475	0.000853994	0.0011734	0.0011855	0.000884244	0.000656294	0.000333582	0.000893368	0.00130337	0.00059588
Hapalosiphon	0.00124098	0.00126616	0.00194198	0.0018671	0.00183425	0.00127711	0.00174615	0.00216794	0.0023378	0.00156394	0.00210789	0.00131781
Candidatus Syntrophoarchaeum	0.00123933	0.00136134	0.00125605	0.000882076	0.00110392	0.00134802	0.000807183	0.00136387	0.000719774	0.00103804	0.00147679	0.000850781
Melaminivora	0.00123544	0.00117667	0.00105736	0.00103347	0.00103303	0.00116266	0.00140726	0.00108878	0.000963848	0.00115329	0.000737186	0.000663962
Limnothrix	0.00123297	0.00183183	0.00153666	0.00081861	0.0012855	0.00155237	0.00142831	0.00150902	0.00175327	0.000858755	0.00124562	0.00118231
Granulibacter	0.00123095	0.00109812	0.00130043	0.00119533	0.000991754	0.00194566	0.000946702	0.00109494	0.000688952	0.00113295	0.00103537	0.00117998
Neochlamydia	0.00122886	0.00086558	0.000864404	0.000799106	0.00117501	0.00130725	0.00082551	0.00100228	0.000918628	0.00114242	0.00161469	0.0010437
Insolitispirillum	0.00122365	0.00173023	0.00135541	0.000620025	0.000950321	0.00133629	0.00152905	0.00121155	0.000845773	0.00126521	0.00097984	0.00104542
Aminomonas	0.00122265	0.00119926	0.00111594	0.000795185	0.000917534	0.00149299	0.00141365	0.00152276	0.000711699	0.00067609	0.00085874	0.00100155
Dokdonia	0.00122254	0.00332041	0.00162729	0.000946941	0.000863469	0.000641967	0.00117414	0.000772832	0.000510388	0.000572175	0.00086708	0.0010447
Natronobacterium	0.00122096	0.000828987	0.000812129	0.000735027	0.000777198	0.000710106	0.00059824	0.000658927	0.000637576	0.00110441	0.00111331	0.000805408
Aquamicrobium	0.00121852	0.00110197	0.00109145	0.000920847	0.00104323	0.00160766	0.00094055	0.000959303	0.00141519	0.00100132	0.000504746	0.0015578
Ornithinibacillus	0.00121742	0.000775115	0.000549641	0.00097946	0.00124559	0.00104379	0.0012523	0.00111463	0.000932839	0.000664201	0.00120517	0.000967902
Oxalobacter	0.0012126	0.00110306	0.0014935	0.000942624	0.000626002	0.00130379	0.000822254	0.0010928	0.000928342	0.000950141	0.000771122	0.000980981
Nodularia	0.00120831	0.00113225	0.00139764	0.00140719	0.00123205	0.00115711	0.00117756	0.00147364	0.000813352	0.0010834	0.00132513	0.00132667
Tychonema	0.00120422	0.0017652	0.00130995	0.00126652	0.00129437	0.00152148	0.00134296	0.00115866	0.000808342	0.00142896	0.00154877	0.00113596
Halopelagius	0.00120252	0.00119817	0.00118392	0.000544493	0.000824544	0.00166633	0.000774449	0.000807241	0.00053105	0.000842775	0.00106291	0.000654442
Trichormus	0.00119771	0.000683033	0.00101476	0.000705639	0.000873367	0.00151023	0.00147376	0.00133337	0.000635524	0.00107298	0.00139053	0.00110661
Simplicispira	0.00119516	0.00161756	0.00152706	0.00123746	0.00136503	0.00113115	0.00200118	0.00159674	0.00207766	0.00198244	0.00150892	0.00172229
Aestuariivita	0.00118988	0.000767964	0.000574724	0.0011454	0.00113486	0.000758078	0.000886274	0.000686554	0.000707971	0.000789555	0.00129457	0.000867751
Planococcus	0.00118888	0.0019576	0.000813677	0.000901828	0.000912002	0.000438734	0.00105056	0.000700999	0.000405719	0.000372734	0.000862146	0.000521694
Thermovirga	0.00118527	0.000589543	0.000755488	0.000640268	0.00103539	0.00132222	0.000726672	0.000719057	0.00066749	0.000916946	0.00116992	0.000794107
Sporolituus	0.00118106	0.000614997	0.00066539	0.00116669	0.00105055	0.00105332	0.000790367	0.00101449	0.000688251	0.000790133	0.000826122	0.000719502
Haliea	0.00117458	0.00124349	0.000931221	0.00121406	0.00186185	0.0011094	0.00136908	0.00121194	0.00134441	0.00152123	0.001641	0.00111658
Spongiibacter	0.00117287	0.00163094	0.00103772	0.00147418	0.00133944	0.0016196	0.00226438	0.00168783	0.000842018	0.000754111	0.00106877	0.000825332
Anaerobacillus	0.00117117	0.000823404	0.00095466	0.000412064	0.000930726	0.00109996	0.000565063	0.000733643	0.000619047	0.000436007	0.000692138	0.000460631
Dickeya	0.00117069	0.000820363	0.00135323	0.00109172	0.00102663	0.0013466	0.00141841	0.00161182	0.00106631	0.00110276	0.000969161	0.000715116
Acidipropionibacterium	0.00116945	0.00042814	0.000833149	0.00138761	0.00106987	0.000665729	0.0010521	0.0030662	0.00135183	0.00122677	0.00270311	0.000935497
Archaeoglobus	0.00116758	0.000730357	0.00111096	0.00101175	0.00124643	0.00112683	0.000845015	0.00070613	0.000639774	0.000728228	0.00127845	0.000522205
Yarrowia	0.00116606	0.00128209	0.00215672	0.000546927	0.000413247	0.00112523	0.00183099	0.0017561	0.00147899	0.000353369	0.000406464	0.00121676
Pseudochrobactrum	0.00116606	0.000160877	0.000187251	0.000147741	0.000215353	0.000129738	0.000310862	0.00029738	6.88758e-05	0.000163455	0.000138503	9.32685e-05
Zymomonas	0.00116573	0.000608356	0.00166932	0.000861435	0.00060888	0.000986564	0.000856527	0.000720218	0.000813142	0.000791817	0.00112698	0.00105905
Ff47virus	0.00116537	0.00214936	0.00183471	0.000723768	0.000603301	0.00110388	0.000467209	0.00143456	0.000291686	0.000718471	0.00128969	0.00056377
Didymococcus	0.00116328	0.00327604	0.00512467	0.00286739	0.00123813	0.00310114	0.00237475	0.00432801	0.00082618	0.00189816	0.00123976	0.00336703
Desulfarculus	0.00116103	0.00116823	0.00115774	0.00183972	0.0017204	0.00149371	0.00147962	0.0019232	0.00128001	0.00165611	0.00179888	0.00128207
Amphritea	0.00115965	0.00080744	0.00108481	0.00100998	0.00120368	0.00139949	0.00164432	0.000752677	0.00107447	0.00119317	0.00105181	0.000657368
Exiguobacterium	0.00115928	0.000523348	0.000771844	0.00136205	0.000739714	0.00114229	0.00131492	0.00104564	0.00126549	0.00100355	0.00115864	0.000644766
Caenibacillus	0.00114662	0.000863787	0.000938217	0.00148389	0.00160312	0.00128296	0.00115381	0.00163285	0.000738361	0.000713431	0.00120354	0.000998503
Thermodesulfobacterium	0.00114354	0.00177242	0.00161783	0.0006048	0.00104444	0.000876417	0.00100379	0.0011174	0.000706448	0.000602524	0.000454982	0.000450799
Nonlabens	0.00114079	0.00179541	0.00167479	0.00134507	0.00129819	0.00189273	0.00166761	0.0021581	0.00120591	0.00125584	0.00180624	0.00139612
Faecalibacterium	0.00113501	0.00104615	0.00152506	0.00122752	0.00156147	0.00222149	0.00205773	0.00276982	0.00114341	0.00106428	0.00137617	0.00162715
Segniliparus	0.00112648	0.000726746	0.00262928	0.00103955	0.00056651	0.000640493	0.000609856	0.00143638	0.000821625	0.00108127	0.00148217	0.0009358
Cloacibacillus	0.00112355	0.000435112	0.00100144	0.000742037	0.000907195	0.000751206	0.000560393	0.00060703	0.000311497	0.00048265	0.000668382	0.000597195
Giesbergeria	0.00112161	0.00103819	0.00120596	0.00128637	0.00118037	0.00115476	0.000695286	0.00141068	0.000828095	0.000950443	0.000936598	0.000968052
Gluconobacter	0.00111907	0.00076626	0.00220455	0.000695624	0.00118306	0.000773127	0.000879255	0.000993969	0.000919381	0.000951406	0.00102848	0.000803811
Oceanospirillum	0.00111371	0.00217641	0.000991605	0.00059017	0.000638829	0.000634521	0.000457888	0.000573945	0.000488787	0.000906008	0.00104179	0.00134196
Luteococcus	0.0011116	0.00106351	0.00052814	0.0013734	0.00107113	0.000621506	0.000977837	0.000487029	0.000752342	0.00118785	0.00130751	0.00102092
Thermoflavimicrobium	0.00110988	0.000976103	0.000684284	0.00151875	0.00129784	0.00169173	0.00133556	0.0013162	0.000973981	0.000731223	0.00117744	0.00119282
Pseudohaliea	0.00110902	0.000794302	0.00117735	0.00096773	0.0013733	0.00125619	0.00110379	0.00124829	0.00109824	0.0011473	0.0016258	0.00138507
Arcobacter	0.00110728	0.00183759	0.00140509	0.00149345	0.00234219	0.000767151	0.0014941	0.000915864	0.000786376	0.00182599	0.00100255	0.000778665
Owenweeksia	0.00110605	0.000973193	0.000909182	0.000590988	0.000706104	0.00166038	0.00102279	0.000923716	0.000676287	0.000487508	0.00071162	0.00087087
Anaerosporomusa	0.00110356	0.000885038	0.000931206	0.000687242	0.000930352	0.00074355	0.000942357	0.000700061	0.000610016	0.000578444	0.00102101	0.000747274
Sulfurimonas	0.00110298	0.0012803	0.00108703	0.00129743	0.00120045	0.00112919	0.001625	0.00206923	0.00118366	0.00120857	0.00132518	0.00160298
Dolichospermum	0.00109877	0.00120397	0.00104503	0.000948736	0.00133232	0.00110655	0.00105694	0.00124554	0.00108183	0.000992274	0.00095446	0.00108992
Petrimonas	0.00109684	0.00135472	0.00194535	0.00121828	0.001078	0.00168228	0.00158632	0.0020548	0.00111638	0.00102118	0.00153355	0.00173785
Diaphorobacter	0.00109437	0.000640014	0.00136452	0.0011755	0.00163469	0.00188201	0.00173921	0.00155746	0.00142694	0.00217527	0.00095641	0.00128676
Gloeomargarita	0.00109423	0.000743378	0.00124699	0.000976902	0.00107586	0.000857197	0.00066901	0.000770598	0.000863583	0.000681742	0.00104496	0.000587434
Octadecabacter	0.00109283	0.000830162	0.000872816	0.00122079	0.000699814	0.00110218	0.000868376	0.000758729	0.000912757	0.00107499	0.00181116	0.00134462
Tersicoccus	0.00109207	0.00103954	0.000681744	0.000615702	0.00113643	0.000711553	0.000528858	0.000510027	0.000838881	0.000809372	0.00128511	0.000768194
Pajaroellobacter	0.00109119	0.000938042	0.000660199	0.00251072	0.00125707	0.00269921	0.00312326	0.00482195	0.000855125	0.00170703	0.00198639	0.00313476
Tepidanaerobacter	0.00108979	0.00100078	0.000805239	0.000506672	0.00073953	0.000550706	0.000645822	0.000415434	0.000261126	0.00047682	0.000819185	0.000608648
Desulfohalobium	0.00108795	0.000422509	0.00064951	0.000817777	0.000763593	0.00120261	0.000350337	0.000589373	0.000629462	0.000708155	0.00119022	0.000952395
Silvanigrella	0.00108761	0.00102864	0.000880571	0.0018565	0.00108576	0.00102922	0.00194078	0.00149503	0.000856848	0.000784288	0.000854362	0.00109924
Oceanicella	0.0010864	0.000841713	0.000719402	0.000842065	0.00130098	0.00123252	0.000814038	0.0009295	0.000688183	0.000952174	0.00115844	0.000965938
Desulfonatronovibrio	0.00108374	0.000929447	0.000755652	0.000844509	0.00106009	0.00100591	0.00126562	0.00101321	0.00105608	0.00139059	0.00163484	0.00102611
Lunatimonas	0.00108157	0.00161174	0.00181154	0.0014854	0.00152918	0.00154048	0.0026901	0.00183072	0.00154973	0.0014286	0.00123313	0.00156018
Halogeometricum	0.00107937	0.000587931	0.000661551	0.000920091	0.00101698	0.000774845	0.000589192	0.000712024	0.000519177	0.000925784	0.00129512	0.000483935
Anditalea	0.00107656	0.00155834	0.00136116	0.00109795	0.0010057	0.00157605	0.00195048	0.00177079	0.00118866	0.00113697	0.00123199	0.00185485
Desulfotalea	0.00107521	0.00270131	0.00140749	0.00183563	0.00211187	0.00133295	0.00111958	0.0013909	0.00155796	0.00115485	0.00190069	0.00140144
Leadbetterella	0.00107433	0.00140182	0.00135592	0.000909357	0.00102903	0.000944319	0.00137583	0.000790587	0.000848776	0.000600206	0.000770636	0.000586897
Maritimibacter	0.00107317	0.00148644	0.00145457	0.0010633	0.000688077	0.00213882	0.00102663	0.00121898	0.000807337	0.00094428	0.000783519	0.000833029
Chromohalobacter	0.0010637	0.00091405	0.000998051	0.00144968	0.00118575	0.00111608	0.00136309	0.00106821	0.000886011	0.000821282	0.00100271	0.000839085
Pseudobacteroides	0.00106077	0.00224657	0.00121758	0.00120505	0.00125359	0.00102627	0.00120589	0.00187767	0.000719264	0.000696413	0.000663865	0.0014388
Rivularia	0.00105709	0.00189438	0.000998514	0.000737718	0.00135932	0.000972458	0.0011199	0.000956376	0.000772888	0.00101857	0.00147858	0.00114807
Saccharospirillum	0.00104771	0.000723703	0.000658574	0.000546493	0.000605176	0.000913377	0.00114949	0.00130492	0.000826302	0.000816812	0.000721437	0.0010011
Oceanimonas	0.00104135	0.000767839	0.00056681	0.000807313	0.000751925	0.000857567	0.000835705	0.0008395	0.00064012	0.00073737	0.00057358	0.00110894
Citricoccus	0.00103303	0.000526508	0.000573728	0.000873882	0.000964615	0.00044562	0.00116566	0.00109525	0.000871301	0.000789882	0.0009579	0.000696423
Psychroflexus	0.00103272	0.00107854	0.00136753	0.000876329	0.00211634	0.000849394	0.00113818	0.000801287	0.000561478	0.000718433	0.00130704	0.00127084
Millisia	0.00102717	0.000806306	0.00118303	0.00149565	0.00146111	0.00116642	0.000894529	0.000837361	0.00119241	0.00143327	0.00133949	0.0016444
Crocosphaera	0.00102459	0.00109583	0.000647758	0.000612404	0.000945009	0.000827543	0.000770634	0.00101148	0.000659942	0.000742421	0.00124028	0.000951533
Indibacter	0.00101589	0.00106764	0.000773105	0.00114921	0.000988555	0.00104155	0.00131665	0.00174036	0.000851425	0.000699666	0.000861615	0.00108338
Gaetbulibacter	0.00101267	0.00112255	0.00125968	0.000421847	0.00142642	0.000681789	0.0012949	0.00101722	0.000549337	0.000508655	0.00068663	0.000666454
Fusarium	0.00101157	0.000893839	0.00065018	0.000901326	0.000760709	0.000986527	0.00117735	0.000908779	0.000488157	0.000708316	0.000849663	0.000621913
Gynuella	0.0010102	0.00118887	0.00118154	0.0012677	0.00154729	0.00203197	0.00188449	0.00155617	0.000842964	0.0010896	0.000877976	0.000980071
Methylobrevis	0.00100352	0.00121443	0.00100759	0.00169683	0.00121951	0.00178635	0.00211083	0.00158675	0.00143356	0.00140062	0.00126196	0.00129759
Thiomicrospira	0.000994423	0.00226009	0.00118125	0.000808137	0.000918971	0.00102153	0.00112531	0.000920791	0.000834215	0.000857147	0.00121557	0.0010511
Zobellia	0.000994382	0.00180301	0.00199685	0.000773394	0.000818986	0.000925687	0.00117072	0.000966413	0.000989227	0.00150465	0.0016552	0.00212197
Natrialba	0.0009868	0.000416999	0.000450363	0.000692513	0.000896353	0.00051902	0.000504867	0.000379955	0.000379224	0.000500526	0.000937005	0.000582936
Lentisphaera	0.000986688	0.00342141	0.00156237	0.00113245	0.00124597	0.00177229	0.00117435	0.00160621	0.000524285	0.00125863	0.000662252	0.00120132
Caldivirga	0.00098375	0.000469082	0.00050679	0.000261757	0.000383163	0.000549571	0.000514691	0.000368349	0.000382077	0.000382157	0.000437243	0.000351403
Sinomicrobium	0.000981923	0.00136751	0.00135166	0.00125213	0.00111139	0.0011403	0.00135033	0.00111689	0.00114575	0.0012295	0.00142185	0.00141968
Anaerotruncus	0.000975445	0.00160684	0.000891175	0.000899065	0.000848812	0.00123167	0.000970672	0.00103275	0.00038562	0.000444146	0.00049661	0.000567812
Haloquadratum	0.000971525	0.00162149	0.00127845	0.000859932	0.000999541	0.000995234	0.000807914	0.000821987	0.00121972	0.00136051	0.000755789	0.000896672
Nitrincola	0.000967099	0.00154853	0.000906449	0.000639581	0.000848463	0.000704098	0.000516179	0.0011164	0.000873574	0.000487543	0.00105167	0.000817605
Phaeobacter	0.000966962	0.000670167	0.00139685	0.00136385	0.00111453	0.00118712	0.00104598	0.00104694	0.000652512	0.000809176	0.000771455	0.000810871
Novibacillus	0.000964289	0.000885769	0.000886472	0.00122778	0.00108191	0.00138701	0.00150052	0.00163991	0.000716512	0.000942403	0.00112726	0.00167822
Chroogloeocystis	0.000962711	0.000723262	0.000683424	0.000765451	0.000497933	0.000918459	0.000606625	0.000870269	0.00062381	0.000748281	0.000752908	0.000772687
Pelagibaca	0.000957783	0.00102161	0.000941653	0.000974334	0.00181738	0.000866454	0.00117327	0.00103175	0.000697207	0.000850881	0.000981015	0.000883828
Alcaligenes	0.000956159	0.00492436	0.00114627	0.000800668	0.00124291	0.000796651	0.000757076	0.000807761	0.000771074	0.000868814	0.00114191	0.000849411
Limnoraphis	0.000954756	0.000731899	0.00152384	0.00131986	0.00106312	0.00182745	0.000858401	0.00130124	0.000683963	0.000849244	0.00105248	0.00100587
Domibacillus	0.000953168	0.00114253	0.00105344	0.000759284	0.000943926	0.000955734	0.00107961	0.00118724	0.00081059	0.000998737	0.00117938	0.00115377
Thermosinus	0.000952419	0.000966138	0.00130758	0.00107082	0.00104592	0.00108058	0.000736493	0.000938401	0.0006861	0.00086216	0.00112283	0.000965762
Desulfuribacillus	0.000946065	0.000646069	0.00103041	0.00109655	0.000810057	0.000959976	0.000922948	0.000681187	0.000798948	0.000868393	0.00115518	0.000667534
Enterobacter	0.000945976	0.00254619	0.00147371	0.00123312	0.00146534	0.00204075	0.00207924	0.00144186	0.00111453	0.00148863	0.00146462	0.00160473
Campylobacter	0.000945879	0.00116618	0.000817714	0.00119314	0.00203936	0.00154141	0.0012509	0.00108206	0.000578097	0.000781602	0.00112398	0.000773704
Thalassobius	0.000944846	0.00056769	0.00101359	0.000931231	0.00111817	0.00147884	0.00127658	0.0011225	0.000678916	0.00103267	0.0012245	0.00149823
Francisella	0.000944242	0.00211638	0.000991481	0.000778891	0.00128398	0.00191916	0.000470308	0.00116871	0.00065783	0.000797189	0.00120847	0.000892682
Cylindrospermopsis	0.000942695	0.000681931	0.000836889	0.000835511	0.00151975	0.00106063	0.00127197	0.0012704	0.000725378	0.000829312	0.00102877	0.00083569
Flavonifractor	0.000941853	0.000578753	0.00073763	0.000266594	0.000666215	0.000815503	0.000196144	0.000828445	0.000112994	0.000351728	0.000797047	0.000424605
Roseibium	0.000937756	0.000332197	0.000668178	0.00122519	0.000664037	0.00134463	0.00078671	0.000677472	0.000538369	0.0014152	0.00185193	0.00126287
Moritella	0.000937599	0.0016122	0.000649062	0.000504528	0.000588186	0.000838761	0.000846041	0.000879524	0.000822711	0.000462215	0.000915423	0.000637841
Thermosulfurimonas	0.000937256	0.00145498	0.00113579	0.000740814	0.00109276	0.00126795	0.00111023	0.00122353	0.000439869	0.000740956	0.00153611	0.000940437
Moraxella	0.000936908	0.000758474	0.00107992	0.000520368	0.000730304	0.00104565	0.000644557	0.000677449	0.000742721	0.000730121	0.000873928	0.000917652
Thermotoga	0.000936851	0.00094727	0.000863195	0.00107179	0.00073189	0.000471292	0.000667583	0.000609377	0.000644369	0.000476345	0.000569745	0.000549527
Candidatus Symbiobacter	0.000934238	0.000810853	0.000829329	0.00110703	0.00110159	0.00102691	0.00119321	0.0013706	0.000675196	0.00114707	0.00120627	0.00143473
Natronorubrum	0.000933165	0.000561561	0.000646688	0.000858201	0.000857174	0.000682782	0.000625997	0.00053577	0.00035185	0.00055091	0.00061379	0.000597906
Mesotoga	0.000932588	0.0012472	0.00135017	0.000528021	0.00104413	0.00128932	0.0011837	0.00136876	0.00100881	0.000594976	0.000769069	0.000842943
Sporolactobacillus	0.000927386	0.00051124	0.000697177	0.000682805	0.000899669	0.0006578	0.000375456	0.000394819	0.000474028	0.000567146	0.000754643	0.000527866
Planomicrobium	0.000925604	0.000623227	0.000999347	0.00070953	0.000921938	0.000569968	0.000926202	0.000460125	0.000711349	0.000501449	0.00108872	0.000691403
Nosema	0.000924658	0.00285981	0.000679645	0.000649978	0.000345916	0.000915411	0.00135962	0.00145795	0.000623626	0.000327135	0.000503183	0.000477496
Cyanobacterium	0.000924464	0.000578816	0.00118751	0.000865989	0.000878888	0.000867314	0.000812134	0.000572259	0.000497965	0.000738977	0.000769498	0.000751476
Syntrophaceticus	0.000923874	0.00107749	0.00102621	0.000955177	0.00105559	0.000909645	0.000499278	0.000396191	0.000479252	0.000604068	0.000990832	0.000556816
Dendrosporobacter	0.000917381	0.00070434	0.00059801	0.000376219	0.000621628	0.000652083	0.000854727	0.000362562	0.000445457	0.000483809	0.000500887	0.000242321
Candidatus Cardinium	0.000915614	0.00049688	0.000307836	0.00072638	0.000728475	0.000577376	0.000535231	0.000640903	0.000657267	0.00051549	0.00104243	0.00101676
Halotalea	0.0009149	0.000830539	0.000592799	0.00070011	0.000917752	0.00174336	0.000673003	0.000651598	0.00100381	0.000629982	0.000596391	0.000573648
Turneriella	0.000914657	0.00129407	0.00130318	0.000961951	0.00097902	0.00149268	0.00152776	0.00156523	0.00101387	0.00110557	0.00131082	0.00117141
Cronobacter	0.000910628	0.00100224	0.00131494	0.000688881	0.000817144	0.00121275	0.000820724	0.00034404	0.00065052	0.000557809	0.000825145	0.000777869
Sulfurovum	0.000906825	0.000692824	0.00108568	0.000403911	0.000822088	0.000598319	0.000707086	0.000744838	0.000415939	0.000486429	0.000641696	0.000868925
Desulfuromusa	0.000901123	0.000562382	0.00132561	0.000940756	0.000802334	0.00119334	0.000685483	0.000922292	0.000796077	0.000793579	0.00102881	0.000901842
Lachnoclostridium	0.000900242	0.00127266	0.00102237	0.000744162	0.00109632	0.000871625	0.000989951	0.000487515	0.000552119	0.000689517	0.000895742	0.000772308
Syntrophothermus	0.000895934	0.00105675	0.00101022	0.000585001	0.000935096	0.0011813	0.00127415	0.00150463	0.000614044	0.000841515	0.000487381	0.000423054
Nigerium	0.000890803	0.000708095	0.0007605	0.000783704	0.000899468	0.000895342	0.000618565	0.000297001	0.000808812	0.00113506	0.000897863	0.000663792
Megasphaera	0.000887964	0.000939243	0.00156182	0.000570317	0.000582017	0.000613965	0.000922786	0.00138234	0.00050118	0.000871345	0.000883396	0.000463926
Zobellella	0.000886161	0.000894135	0.00118047	0.000805652	0.000935532	0.000922914	0.00104921	0.00115323	0.00101864	0.000912213	0.000891265	0.000771563
Fortiea	0.000883143	0.00123552	0.0010901	0.00142233	0.00120435	0.00090984	0.000968119	0.00097726	0.00101025	0.00073972	0.00116765	0.000688808
Halosimplex	0.000881738	0.000486302	0.000505106	0.000489438	0.000555401	0.000785387	0.000537996	0.000528721	0.000521472	0.000600093	0.00070683	0.000602132
Citreimonas	0.000877444	0.000644199	0.000610757	0.00071449	0.000384906	0.00052394	0.000882865	0.000459602	0.000691428	0.000788389	0.000883108	0.000599594
Geofilum	0.000870229	0.00361777	0.00107528	0.00123009	0.000730374	0.00209166	0.00204172	0.00200699	0.000903656	0.00116839	0.00100149	0.00192054
Gulosibacter	0.000870014	0.000475014	0.000621613	0.000280844	0.000363322	0.000588024	0.000499995	0.000422075	0.000277305	0.000580886	0.000647805	0.000335948
Indivirus	0.000869578	0.000292768	0.00040591	0.000165311	0.000323796	6.33089e-05	0.000229403	6.35702e-05	0.000115011	8.122e-05	8.27228e-05	7.28455e-05
Zunongwangia	0.000868469	0.00181036	0.00121549	0.000689337	0.000941967	0.000692376	0.000962318	0.00130452	0.000843281	0.000510835	0.000561601	0.00108474
Nesterenkonia	0.000867936	0.000369374	0.000392877	0.00135915	0.00135909	0.000804661	0.000840919	0.000873672	0.000850396	0.0011537	0.00113501	0.00139581
Geosporobacter	0.000866951	0.000363074	0.000352073	0.00085823	0.000982648	0.000679131	0.000858384	0.000870224	0.000517643	0.000601945	0.000783133	0.000618832
Tranquillimonas	0.000863681	0.000436566	0.000517918	0.00034004	0.000382415	0.000583692	0.000317499	0.000458666	0.000299244	0.000334795	0.000414139	0.000415826
Crocinitomix	0.000857221	0.00175534	0.00117966	0.00088118	0.00090617	0.00149638	0.00111788	0.00157345	0.000753484	0.00105488	0.000636847	0.000986008
Marinifilum	0.000855472	0.00184296	0.000994819	0.000744675	0.00109881	0.00105466	0.00117795	0.00123279	0.000517731	0.000629878	0.00121379	0.000811172
Boseongicola	0.000853378	0.000412502	0.000518595	0.00108945	0.00097519	0.000514502	0.000718097	0.000544794	0.000912421	0.000886547	0.00101883	0.000930639
Halostagnicola	0.000853008	0.000599252	0.000921311	0.00137631	0.00127144	0.000959516	0.000845395	0.000577056	0.000938464	0.000851594	0.000986981	0.000719908
Lokiarchaeum	0.000852725	0.000796187	0.000522577	0.00171505	0.00204608	0.000720689	0.00140084	0.00102547	0.000557729	0.00153841	0.00132579	0.00122915
Xenorhabdus	0.000852622	0.000662047	0.000668431	0.000565135	0.000764627	0.000901091	0.000764717	0.000601421	0.000676612	0.00101616	0.000948813	0.0011103
Desulfocurvus	0.000849719	0.000572168	0.00054652	0.000402356	0.00062073	0.000764732	0.00061683	0.00047197	0.000475638	0.000361906	0.000932557	0.00053812
Gracilibacter	0.00084242	0.000806474	0.000851912	0.000682482	0.000935877	0.000831753	0.000662897	0.000574339	0.000485501	0.000391698	0.0007867	0.000536933
Nesiotobacter	0.000838704	0.000365634	0.000322607	0.000286448	0.000362186	0.000666757	0.000329885	0.000430397	0.000330899	0.000506946	0.000489643	0.000559327
Salinivibrio	0.000832208	0.000686548	0.000610958	0.000868939	0.00059734	0.00129891	0.00113755	0.00157396	0.000677303	0.00070466	0.000808116	0.0010169
Ureibacillus	0.000830705	0.000303133	0.000444135	0.000339229	0.000437905	0.000521627	0.000660801	0.000352768	0.000394909	0.000313666	0.000747196	0.000523748
Eubacterium	0.000829867	0.000831775	0.00153307	0.000692432	0.000922563	0.00130436	0.000652402	0.000791304	0.000602276	0.000816461	0.000669704	0.000584308
Pelagicola	0.00082829	0.000386773	0.00040914	0.000757147	0.0010654	0.000605814	0.000335432	0.00044031	0.0003902	0.000671192	0.000860274	0.000564839
Zhouia	0.000828255	0.00161997	0.000656344	0.000672564	0.000754724	0.00102305	0.000620406	0.00106687	0.00061036	0.000606622	0.00063024	0.000604462
Salipiger	0.000820689	0.000459723	0.000773317	0.000650201	0.000635682	0.000737612	0.000404343	0.000543207	0.000536208	0.000437233	0.000460439	0.000565406
Simiduia	0.000820276	0.00114292	0.000548158	0.00105586	0.00139782	0.00212571	0.00115935	0.0018472	0.000525707	0.000888936	0.000924019	0.00132345
Sediminicola	0.000814345	0.00080251	0.00112278	0.00145318	0.00151082	0.000972943	0.00104755	0.000967008	0.000676626	0.000699057	0.000984039	0.000746454
Caldalkalibacillus	0.000810326	0.000478095	0.000433251	0.000571757	0.000709213	0.00109187	0.000480343	0.00058461	0.000535413	0.000555584	0.000908064	0.000523435
Methanosphaerula	0.00080702	0.00152974	0.000990429	0.000582502	0.00104665	0.000939733	0.00108634	0.000899154	0.000491165	0.000726766	0.00119564	0.000565634
Sedimentitalea	0.000806421	0.000682189	0.00064287	0.000588806	0.000703556	0.000561154	0.000559794	0.000518323	0.000798876	0.000414057	0.000832481	0.000459405
Penicillium	0.000803788	0.000794785	0.000564517	0.000587152	0.000357738	0.000985209	0.00136054	0.000457728	0.000748716	0.00228555	0.00130351	0.000697481
Albidovulum	0.000801603	0.000573731	0.000732596	0.000409061	0.00083269	0.000687114	0.000645266	0.000555428	0.000443057	0.000745391	0.000436815	0.000545916
Alteribacillus	0.000796101	0.000287452	0.000481647	0.000358548	0.000647876	0.000277029	0.000239907	0.000322122	5.52556e-05	0.000359232	0.000347316	0.000339624
Seinonella	0.000789019	0.000381868	0.000680869	0.000279123	0.000152863	0.000718766	0.000395867	0.000292284	0.000409569	0.000542424	0.000368721	0.000349667
Rothia	0.000786972	0.000587264	0.000603471	0.000995828	0.000491125	0.000407339	0.000544927	0.00056579	0.000619767	0.000798231	0.00100019	0.000598074
Spiribacter	0.000783241	0.00159601	0.00151006	0.000815043	0.000639575	0.00133292	0.00143256	0.000678685	0.000883487	0.000630242	0.000838978	0.00099243
Paeniglutamicibacter	0.000779995	0.000473474	0.000903563	0.000956082	0.00114377	0.000731007	0.000779116	0.000272593	0.000604075	0.00118573	0.00109509	0.000730057
Marininema	0.000777841	0.000340047	0.00055258	0.000313493	0.000684102	0.000667486	0.000484172	0.000399428	0.000570802	0.000700492	0.000578032	0.000677861
Gordonibacter	0.000776596	0.000673044	0.000569729	0.000286772	0.000310586	0.000593593	0.000615615	0.000519969	0.000519747	0.000523781	0.000303273	0.000299747
Acetonema	0.00077657	0.000864363	0.00164195	0.00033105	0.00111375	0.000934132	0.000661626	0.000781348	0.000396036	0.000927694	0.000817823	0.000646374
Coprobacillus	0.000774765	0.00075727	0.000619593	0.000460614	0.000406179	0.000282275	0.000667639	0.000565843	0.000344435	0.000553007	0.000759251	0.000202513
Cecembia	0.000774667	0.00128192	0.00122623	0.000379182	0.000606193	0.000660968	0.000899843	0.000715636	0.000475802	0.000611723	0.000553643	0.000522762
Citreicella	0.000774163	0.000254763	0.000346839	0.000348527	0.00112026	0.000488192	0.000488128	0.000733144	0.00058143	0.000446159	0.000425751	0.000381703
Parasitella	0.000773846	0.000962621	0.00101948	0.000272769	0.000294876	0.000353987	0.00109818	0.00131885	0.000662535	0.000845696	0.000557635	0.000375077
Thermotalea	0.000772039	0.000577851	0.000556052	0.00051186	0.000447228	0.00063017	0.000403778	0.000249106	0.000389498	0.000432385	0.000736849	0.000347988
Hydrogenobacter	0.000767962	0.000425418	0.000470536	0.000563989	0.000760511	0.000490136	0.00044115	0.000511703	0.00045547	0.000293606	0.000600473	0.000666458
Jeotgalibacillus	0.000765832	0.00100542	0.000570604	0.000556687	0.000529355	0.000457047	0.000609299	0.000750763	0.000506366	0.000328125	0.000790941	0.000432061
Tremella	0.00076522	0.000596892	0.000670825	0.000231279	0.00011468	0.000284123	0.000613758	0.000220839	0.000630042	5.71082e-05	0.000398164	0.000228867
Christensenella	0.0007615	0.000839118	0.00127783	0.00118065	0.00151433	0.000899427	0.000771014	0.000659336	0.000828481	0.000828355	0.00119527	0.000812652
Absidia	0.00075784	0.000852496	0.0010704	0.000990405	0.000750781	0.000528982	0.00123433	0.000981942	0.000707288	0.00267553	0.00162181	0.000617375
Candidatus Symbiothrix	0.000757666	0.00123929	0.000815682	0.000852994	0.000557962	0.000644691	0.000454565	0.000732361	0.00067864	0.000794453	0.0011291	0.00112729
Jhaorihella	0.000757407	0.000451448	0.00096227	0.00108192	0.00109921	0.00135411	0.000555847	0.000822189	0.00096052	0.000429575	0.000779426	0.000872482
Rhizoclosmatium	0.000756957	0.00134037	0.000673632	0.000464179	0.000397606	0.000632073	0.00229333	0.00141348	0.000413265	0.00086958	0.000522553	0.000184095
Caldisericum	0.000755375	0.000512117	0.00055997	0.000442809	0.000694748	0.00100615	0.000606421	0.00050676	0.000391072	0.000534238	0.000810075	0.000460189
Flagellimonas	0.000752823	0.00139535	0.00106965	0.000590946	0.000788697	0.000822135	0.00119834	0.000713985	0.000870749	0.000669696	0.000618705	0.000715437
Pseudoloma	0.000751759	0.00058398	0.000376547	0.000423685	0.000291461	0.000615295	0.000696543	0.000630664	0.000424668	0.000252864	0.000420148	0.000346295
Thermothelomyces	0.000750556	0.000683394	0.000276112	0.000318518	0.000513917	0.000582182	0.000945623	0.000842286	0.00127965	0.000487226	0.000615099	0.000749396
Pseudogymnoascus	0.000749887	0.000616945	0.000956603	0.000702393	0.000419442	0.000629948	0.00087553	0.000945326	0.000947778	0.000630126	0.000562186	0.000903457
Dictyoglomus	0.000749785	0.00107114	0.000746363	0.000854637	0.000994848	0.00104121	0.000727972	0.000824449	0.000836561	0.000575933	0.00102229	0.000655769
Halobacteroides	0.000747975	0.000534128	0.000387584	0.000872166	0.000835979	0.000462691	0.000266712	0.000429719	0.000252593	0.000390132	0.0010916	0.000453581
Ssp2virus	0.000746855	0.000113685	0.000637273	8.0718e-05	5.63395e-05	0.000420473	0.000165775	0.000243443	9.48055e-05	0.000133857	0.000165056	0.000145765
Enterospora	0.00074635	0.00149209	0.0003936	0.000390173	0.000228066	0.00048998	0.00473633	0.000381664	0.000457444	0.00145625	0.000427243	0.000289055
Sulfurospirillum	0.000744233	0.00101733	0.000976024	0.000888012	0.00105917	0.000731413	0.000719385	0.00103221	0.000450644	0.000475541	0.000558628	0.000982182
Methanothermobacter	0.000740758	0.000201005	0.000281912	0.000614728	0.000483975	0.000529424	0.00034963	0.000389366	0.000450076	0.000470656	0.000326246	0.000418865
Halalkalicoccus	0.00074025	0.000818894	0.000626343	0.000373229	0.000783621	0.000687921	0.000498517	0.000661679	0.000485048	0.000728303	0.00118159	0.000478635
Rhodohalobacter	0.000739041	0.000724204	0.00134472	0.000920727	0.00064693	0.000842575	0.00130026	0.000612624	0.000541712	0.00106397	0.000468002	0.000665828
Leucothrix	0.000735722	0.000835862	0.000582454	0.000618569	0.00134431	0.000404187	0.000813222	0.000674112	0.00045968	0.000348949	0.00112112	0.00048356
Thermosipho	0.000732471	0.000290362	0.000413825	0.000515418	0.000378074	0.000933006	0.000255854	0.00054104	8.48719e-05	0.000390424	0.00106922	0.000892454
Hirschia	0.000731226	0.000409265	0.000611231	0.00166423	0.000629175	0.00147695	0.00217151	0.002536	0.000669769	0.000943944	0.000599964	0.00121143
Williamwhitmania	0.000730071	0.00111545	0.000865602	0.000271581	0.000418527	0.000483715	0.000718921	0.000494534	0.000543169	0.00034973	0.000607087	0.000783198
Oceanicoccus	0.000729723	0.000567505	0.000499862	0.000758271	0.000873937	0.000759344	0.00107794	0.00107532	0.000829131	0.000527353	0.000495538	0.000811277
Confluentimicrobium	0.000727036	0.000459937	0.000675177	0.000325545	0.000434963	0.0004666	0.00035978	0.000461224	0.000430781	0.000288187	0.00046704	0.000249332
Kerstersia	0.000721892	0.000677069	0.000637794	0.000623594	0.000598965	0.000845839	0.0011931	0.00174214	0.000771021	0.000923577	0.000864036	0.000742438
Thermofilum	0.000719158	0.000578639	0.000936287	0.000645798	0.00108808	0.000839119	0.000763958	0.000935169	0.000768192	0.000528467	0.00090162	0.000700852
Antarctobacter	0.000716903	0.000439405	0.000323057	0.00032823	0.000347809	0.000276685	0.000316504	0.000287682	0.000193164	0.000394155	0.000505124	0.000433863
Bhargavaea	0.000715652	0.000410876	0.000692374	0.000707548	0.000642513	0.000443496	0.00051897	0.000535786	0.000677508	0.000570898	0.000921868	0.000569667
Desulfonatronospira	0.000714282	0.000868746	0.000618211	0.000426412	0.000462614	0.00104506	0.000486983	0.000626518	0.000751517	0.000385685	0.000472954	0.000289778
Marinosulfonomonas	0.000707451	0.000921185	0.000827388	0.00056092	0.000435544	0.00110972	0.000684016	0.000765776	0.0008334	0.000464178	0.000679433	0.000650238
Phikmvvirus	0.000707223	9.17616e-06	0.000576024	0	0	5.37305e-05	8.76762e-05	0.000128102	0	0.00334346	0.00132938	0.00548733
Acetivibrio	0.000705616	0.000545798	0.000643083	0.000856828	0.00059942	0.000755572	0.000949576	0.00206131	0.000816887	0.000734955	0.000524884	0.00125904
Haemophilus	0.000704786	0.000445119	0.000777492	0.000333124	0.000433321	0.000362499	0.000464049	0.000206343	0.000346075	0.000315854	0.000520137	0.000345793
Cercospora	0.000702699	0.000166216	0.000374815	0.000566921	8.35782e-05	0.000583145	0.000421045	0.00026782	0.000441648	0.000292108	0.000479286	0.000329704
Lentibacillus	0.000701037	0.000340521	0.000482526	0.000556777	0.000537778	0.000500651	0.000480988	0.000436185	0.00041344	0.000349854	0.000536245	0.000383859
Joostella	0.000699844	0.000757622	0.000409183	0.000297196	0.000666903	0.000345064	0.000530016	0.000330234	0.000288739	0.000241689	0.000433381	0.000383182
Tatumella	0.000697394	0.00052832	0.000581864	0.000348077	0.000464041	0.000703014	0.000390087	0.000178538	0.000203555	0.000219415	0.000301465	0.000108018
Candidatus Endobugula	0.000695026	0.000543886	0.00108413	0.000495841	0.000548185	0.00151302	0.000750015	0.000609768	0.00034265	0.000636819	0.000792002	0.000798139
Aurantimicrobium	0.000692502	0.0011218	0.00100643	0.000314409	0.000536568	0.00032785	0.000505375	0.000594041	0.000771447	0.000377866	0.000578534	0.000247807
Yonghaparkia	0.000692016	0.000957866	0.000750246	0.000884621	0.000741322	0.00101829	0.00166708	0.00202763	0.000682056	0.000762119	0.000739476	0.000525848
Seonamhaeicola	0.00068683	0.00130683	0.000457949	0.000687902	0.000789818	0.000433743	0.000609573	0.000594973	0.000293509	0.000467264	0.000680379	0.000662591
Parageobacillus	0.000682981	0.000703244	0.00081081	0.000632069	0.000591678	0.000545193	0.000515084	0.000504786	0.000302467	0.000540575	0.000942309	0.000555287
Salinihabitans	0.000682481	0.00106548	0.000734644	0.000614013	0.00127371	0.000629612	0.000767346	0.00111561	0.000686032	0.000611863	0.000384051	0.000309962
Alishewanella	0.000682251	0.00262601	0.000563022	0.000992549	0.00156584	0.000585127	0.000698145	0.00118456	0.000596338	0.00103548	0.000912966	0.0010921
Trichosporon	0.000681807	0.0013149	0.000617941	0.00038569	0.000299068	0.000489609	0.000462754	0.000552444	0.000395018	0.000384813	0.000369235	0.00030745
Alkalitalea	0.000679693	0.000719638	0.000899255	0.000439073	0.00062717	0.000583942	0.000700394	0.000586282	0.000700715	0.00058559	0.000538237	0.000586595
Enterovibrio	0.000678169	0.000919016	0.000612906	0.000765579	0.00111172	0.00112576	0.00116166	0.000646268	0.000399292	0.000498303	0.000753071	0.000525513
Bilophila	0.000678151	0.000450631	0.000684623	0.000361065	0.000603549	0.000823032	0.000215221	0.000578064	0.000133348	0.000334808	0.00106454	0.000537789
Providencia	0.000675651	0.000636636	0.000712448	0.000209536	0.000671001	0.000460388	0.000528588	0.000615918	0.000257397	0.000292616	0.000633233	0.000368394
Simkania	0.000673317	0.000993507	0.000510351	0.000259741	0.00044478	0.000204786	0.000520496	0.000501316	0.000292645	0.000216266	0.000210983	0.000140935
Ferroplasma	0.000671187	0.000298473	5.43977e-05	0.000958049	0.00106416	0.000427142	0.00031263	0.000485892	0.000417982	0.000599666	0.00123744	0.000536324
Batrachochytrium	0.000670156	0.000417806	0.000674654	0.00042155	0.000441446	0.00031003	0.00231549	0.00137217	0.000524441	0.00156652	0.000885049	0.000510734
Rubidibacter	0.000666776	0.000633941	0.000586893	0.000552547	0.000627495	0.000763708	0.000782079	0.00061896	0.000336164	0.00050342	0.000677754	0.000768788
Thermicanus	0.000661201	0.000791554	0.00113608	0.000366098	0.000731373	0.000624781	0.000421307	0.000439838	0.00054254	0.000261629	0.000639289	0.000349253
Haematospirillum	0.000657353	0.000277769	7.27549e-05	0.000328351	0.000319968	0.000606879	0.000264859	0.00034168	0.000353792	0.000222266	0.000474274	0.0004567
Methanospirillum	0.00065719	0.000574439	0.000391546	0.000360235	0.000660327	0.000561594	0.000344362	0.000350324	0.000538907	0.000485173	0.000491232	0.00030635
Clostridioides	0.000655475	0.000327141	0.00043532	0.000206924	0.000418988	0.00106563	0.000229266	0.000423524	0.000760703	0.000492502	0.000419593	0.000464882
Luminiphilus	0.000654799	0.000823759	0.000924507	0.000505383	0.000487017	0.000645683	0.000935804	0.00043671	0.00073541	0.000652298	0.0013044	0.000525263
Imhoffiella	0.000654092	0.000731671	0.000750349	0.000568413	0.000652075	0.000858492	0.000528477	0.000772055	0.000646727	0.000790084	0.000929729	0.000605669
Haloarchaeobius	0.000653547	0.000777369	0.000577137	0.000680944	0.000470765	0.00035003	0.000648261	0.000273412	0.000400196	0.000743629	0.000431729	0.000525444
Candidatus Amoebophilus	0.000652886	0.000512349	0.000672474	0.000314914	0.000227116	0.000489782	0.000612224	0.00047537	0.000404107	0.000332351	0.000483559	0.000816358
Numidum	0.000645945	0.0004999	0.000818041	0.000970909	0.00104435	0.000791203	0.000624236	0.000630141	0.000754644	0.000644506	0.000994031	0.000710516
Capnocytophaga	0.00064499	0.00191442	0.00132186	0.000947425	0.00147606	0.0012678	0.00117886	0.00156595	0.000742795	0.000937286	0.000800571	0.00148291
Maritalea	0.000643548	0.000401469	0.000744473	0.000655843	0.000520833	0.000589823	0.000938057	0.000778386	0.000799657	0.000815798	0.000502455	0.00092904
Ectothiorhodosinus	0.000640987	0.000581485	0.000516016	0.000337239	0.000554697	0.000592859	0.000485896	0.000269241	0.00021564	0.000298869	0.00069264	0.00031339
Balneatrix	0.000640096	0.0010143	0.000694755	0.000400373	0.00126196	0.000730609	0.000426636	0.00069459	0.000298697	0.000561374	0.000310816	0.000292672
Dethiosulfatibacter	0.000626018	0.000193192	0.000284188	0.000327761	0.000694091	0.000512881	0.0005814	0.000611062	0.000310358	0.000393922	0.000769669	0.000629714
Vulcanibacillus	0.00062571	0.000264019	0.000325462	0.000312249	0.000326077	0.000343122	0.000295223	0.000252796	0.000149277	0.000226291	0.000558509	0.000189711
Dasania	0.000625084	0.00115728	0.00112427	0.000525874	0.00078835	0.000413232	0.000745887	0.00060054	0.000520246	0.000557521	0.000715519	0.00056772
Syntrophomonas	0.000622645	0.000703602	0.000593551	0.000588182	0.000801838	0.000651916	0.000621772	0.000559273	0.000575506	0.000445186	0.000471935	0.000517837
Mahella	0.000621385	0.000811138	0.000892308	0.00114134	0.000864623	0.00072204	0.000922516	0.000805881	0.000486357	0.00069585	0.000624165	0.000820443
Tamlana	0.000620871	0.00190326	0.000893728	0.00115437	0.00163196	0.000913563	0.000993112	0.000907348	0.00049109	0.000404423	0.000629882	0.000590736
Barnyardvirus	0.000618624	0.000324936	0.000327804	0.00155927	0.000447487	0.000449033	0.000226517	0.000492455	4.96564e-05	0.000526354	0.00191267	0.000416192
Natranaerobius	0.000617613	0.000235659	0.000265927	0.000576371	0.000320707	0.000475579	0.000115707	0.000332676	0.000303849	0.00055345	0.000485046	0.000355119
Grimontia	0.000614656	0.000316187	0.000573151	0.000308448	0.000619947	0.000429641	0.000404562	0.000413987	0.000400477	0.000315187	0.000311863	0.000439149
Gracilibacillus	0.00061038	0.00058585	0.000630025	0.000375395	0.000614158	0.00069919	0.000395601	0.000450976	0.000283129	0.000403341	0.000557317	0.000391853
Sulfuricurvum	0.000607363	0.00106259	0.000366146	0.00077108	0.000610635	0.000892005	0.00119426	0.00101696	0.000215566	0.000506445	0.000419097	0.000612232
Lishizhenia	0.000606988	0.000903686	0.00104243	0.000523934	0.000644835	0.000464009	0.00110407	0.000665962	0.000496998	0.000524726	0.000335349	0.000608785
Thalassolituus	0.000604744	0.00106004	0.00135108	0.000853234	0.00120321	0.000581976	0.000846684	0.000906718	0.000716305	0.00124625	0.000777104	0.000761946
Deferribacter	0.000599939	0.000237298	0.000529348	0.000406101	0.000700044	0.000918049	0.000768948	0.00048231	0.000448303	0.000674827	0.00101987	0.000450526
Pseudozobellia	0.00059675	0.000980836	0.00134581	0.00113563	0.000884995	0.00189307	0.00122124	0.00126962	0.00102826	0.00105493	0.00137018	0.00132545
Halorientalis	0.000592192	0.000649156	0.000322451	0.000443174	0.000673609	0.000246074	0.000562527	0.000198182	0.000393379	0.000734874	0.000599899	0.000472086
Planktomarina	0.000589878	0.000216826	0.000308958	0.000362066	0.000358255	0.000635445	0.000530025	0.000221823	0.000198404	0.000353306	0.000390135	0.000306645
Pseudopelagicola	0.000589727	0.000433998	0.000274075	0.000182293	0.000337133	0.000819687	0.000301152	0.000157616	0.000124344	0.00029311	0.000241924	0.000214161
Natronococcus	0.000589496	0.00041128	0.000312312	0.000474683	0.000678402	0.000560691	0.000634887	0.000531031	0.000380153	0.000462146	0.000638869	0.000684403
Methanoplanus	0.000588617	0.00012456	0.00032435	0.000368781	0.000258539	0.000308043	0.00037981	0.000235308	0.000248417	0.000328441	0.000365946	0.000336364
Xanthomarina	0.000588473	0.000469091	0.000511939	0.000365393	0.000207058	0.000535037	0.000548838	0.000522158	0.000414114	0.0007694	0.000810679	0.000754018
Amanita	0.00058816	0.000792469	0.000948402	0.000416714	0.000174555	0.000390905	0.00148344	0.000920578	0.000635905	0.000134177	0.000226622	0.000473076
Roseicitreum	0.000585685	0.00039609	0.000293918	0.00099449	0.00158973	0.000489382	0.000807962	0.000920336	0.000756376	0.000654259	0.000805857	0.000636154
Candidatus Caldiarchaeum	0.000583551	0.000774994	0.000677129	0.000380984	0.000373964	0.000543128	0.000455241	0.000470757	0.000263822	0.000333564	0.000124638	0.000170263
Marinilabilia	0.000580598	0.000908584	0.00092912	0.000853028	0.00104637	0.00047197	0.00115461	0.00123824	0.0010186	0.000601384	0.000399717	0.0010325
Methanolinea	0.000575438	0.000290521	0.000255058	0.000529845	0.000760421	0.00050878	0.000417158	0.000547261	0.000295053	0.000641113	0.000510946	0.000844487
Psychrobacter	0.000574024	0.000908779	0.000573975	0.000610163	0.000819807	0.000781745	0.00108303	0.00101588	0.000382023	0.000842	0.000935961	0.000778862
Saccharibacillus	0.000570894	0.000708659	0.000770178	0.000889025	0.00120711	0.000782732	0.000685482	0.000827258	0.000972796	0.000949593	0.00076973	0.000502034
Rubeoparvulum	0.000569553	0.000453549	0.000498905	0.000238061	0.000305351	0.00044347	0.000157769	0.00063555	0.000349238	0.000425878	0.000427145	0.000382174
Edwardsiella	0.000569145	0.000524746	0.000689631	0.000418601	0.000799535	0.000769639	0.000459733	0.000579297	0.00037193	0.000710792	0.00086577	0.000645425
Paludifilum	0.000568494	0.000278752	0.000460178	0.000567041	0.000834674	0.00017883	0.000366796	0.000604172	0.000443278	0.000763917	0.000551248	0.000389836
Gottschalkia	0.000563133	0.000367653	0.000351267	0.00045106	0.000232659	0.00036505	0.000317752	0.000302577	0.000177059	0.000300225	0.000370014	0.000311576
Halobacterium	0.000560283	0.000543858	0.000411463	0.000310742	0.00015564	0.000490296	0.000432413	0.000973114	0.000329338	0.000357034	0.000560503	0.000313176
Blautia	0.000556596	0.000897135	0.000751899	0.000883081	0.000512575	0.00269248	0.00073817	0.000669	0.000396727	0.000698454	0.000657152	0.000596263
Desulfurispirillum	0.000554749	0.000395816	0.000425569	0.000642778	0.000862175	0.000664376	0.00034813	0.000835873	0.000474873	0.000572714	0.000591342	0.0003754
Thermocrinis	0.000554475	0.000652528	0.000465359	0.000383088	0.000711871	0.000347291	0.000417063	0.000323685	0.000226877	0.000392689	0.000433107	0.000344218
Calditerrivibrio	0.000553964	0.000631718	0.000428719	0.000483451	0.000534833	0.000630992	0.000594375	0.000419056	0.000526071	0.000334825	0.000415329	0.000436356
Palleronia	0.00055297	0.000353777	0.000192702	0.000362649	0.000143012	0.00026623	0.000101864	0.000218244	9.89428e-05	0.000184749	0.000139093	7.18583e-05
Catenovulum	0.000549373	0.00162905	0.000563807	0.00143546	0.000678983	0.00139922	0.00138994	0.00160017	0.000461268	0.000415622	0.000304389	0.000891759
Chondrocystis	0.000547924	0.000559821	0.00077662	0.000604248	0.000577786	0.000446322	0.000544465	0.000500829	0.000542082	0.000484434	0.000473795	0.000245676
Moheibacter	0.000547136	0.000452735	0.000822987	0.000294038	0.000947845	0.000801308	0.00071608	0.000480245	0.000467544	0.000194087	0.000595646	0.000473674
Caryophanon	0.000546288	0.000384245	0.000422041	0.000431858	0.00038962	0.000521291	0.000461937	0.000450968	0.000327586	0.000226799	0.000589687	0.000350333
Desulfitibacter	0.000545248	0.00106504	0.000708494	0.000913573	0.000836413	0.000796645	0.000784295	0.000644318	0.000479782	0.000577181	0.000915585	0.0006354
Thermanaerovibrio	0.000542339	0.000376281	0.000289053	0.000582441	0.00040252	0.000700206	0.000336231	0.000464805	0.000453769	0.000545778	0.000684834	0.000241028
Brenneria	0.00053647	0.000555709	0.000542254	0.00024967	0.000417902	0.000686338	0.000265714	0.000310384	0.000338008	0.000332119	0.000321614	0.000376763
Oceanobacillus	0.000533872	0.000515685	0.000402673	0.000663763	0.000929154	0.000562518	0.000665121	0.000455341	0.000304774	0.00054596	0.000675396	0.000488154
Pontibaca	0.000533385	0.000303265	0.000350597	0.000534279	0.000795386	0.00121518	0.000439596	0.000452594	0.000229012	0.000468288	0.000419038	0.000491556
Reinekea	0.000532199	0.000902928	0.000383101	0.00084638	0.000621244	0.000268622	0.000636589	0.000704851	0.000264468	0.000534718	0.000718598	0.000642938
Roseisalinus	0.000530939	0.000320539	0.000599469	0.000796149	0.000972657	0.000470875	0.00059971	0.000634078	0.000373059	0.000826806	0.000684277	0.000628946
Maribius	0.000530865	0.0006479	0.000488086	0.000242148	0.000504898	0.000363201	0.000431885	0.000441198	0.000449993	0.000433963	0.000551744	0.00050825
Planktotalea	0.000530063	0.000231475	0.000340046	0.00053779	0.000377956	0.000461862	0.000396802	0.000431627	0.000378724	0.000559303	0.000626959	0.000666074
Massiliomicrobiota	0.000522515	0.000146532	0.000276064	0.000186211	8.33104e-05	0.000206105	0.000181086	0.000132526	7.52902e-05	0.000488778	0.000151719	6.37851e-05
Anaerobranca	0.000521881	0.000543502	0.000312773	0.000371728	0.000645218	0.000248912	0.000344258	0.000255842	0.000158202	0.000341406	0.000380308	0.000214079
Haloplanus	0.000519799	0.000508195	0.000185917	0.000324982	0.000685586	0.000391188	0.000204337	0.000325797	0.000339638	0.000210591	0.000262634	0.000219949
Porphyromonas	0.000518961	0.000577118	0.000572924	0.00014314	0.000261339	0.000657736	0.000547867	0.000387918	0.000379429	0.000543768	0.000488153	0.000418877
Coprothermobacter	0.000518832	0.00039358	0.000385415	0.000241092	0.00056216	0.000344513	0.00027134	0.000233576	0.000111463	0.000375154	0.000520766	0.000231352
Tuberibacillus	0.000518831	0.000413646	0.000491447	0.000798881	0.000508646	0.000686638	0.000666993	0.000754459	0.000453595	0.000679503	0.000844409	0.000585983
Methanomethylovorans	0.00051813	0.000343144	0.000776811	0.000595262	0.000656297	0.000815412	0.000881261	0.000522963	0.00073069	0.000636022	0.000860677	0.000940001
Wolbachia	0.000514227	0.00657077	0.000579043	0.000524211	0.00022256	0.000495788	0.000583364	0.000459265	0.000276544	0.000382116	0.000542543	0.000406497
Desulfonauticus	0.000511381	0.000469621	0.000612943	0.00083047	0.000686046	0.000560559	0.000671451	0.000765568	0.000652212	0.000595978	0.00089839	0.000364019
Saccharomyces	0.000510015	0.000857157	0.000429156	0.000325094	0.000103514	0.000848003	0.000643975	0.000624374	0.000859239	0.000369439	0.000193253	0.00052144
Peptoniphilus	0.000509811	0.000238853	0.000386311	0.000368565	0.000543887	0.000191827	0.00017448	0.0001173	0.000220553	4.65423e-05	6.93404e-05	3.18278e-05
Botrytis	0.000508623	0.000660101	0.0010564	0.000232078	4.48995e-05	0.000311229	0.000613954	0.000676112	0.000468138	0.000132665	0.000121283	0.000436697
Donghicola	0.000508282	0.000329976	0.000368804	0.000634825	0.000471559	0.000524427	0.000262394	0.000230559	0.000206758	0.000511491	0.000500798	0.000501273
Weeksella	0.000508097	0.000993025	0.00109973	0.000437412	0.000715367	0.000841863	0.000714436	0.0006625	0.000386445	0.000785067	0.000835583	0.00102808
Lipomyces	0.000505127	0.000417593	0.00044126	0.00010308	0.00012995	0.000367207	0.000152887	0.000275909	0.000158357	0.000273618	0.000534748	0.000476709
Gaiavirus	0.00050338	0.000243149	0.000723112	0.000407664	0.000242586	0.000665833	0.000559801	0.000678247	4.1682e-05	0.000291203	0.000517405	0.000185911
Persicobacter	0.000502698	0.000853874	0.000597133	0.000466108	0.000553815	0.000763022	0.000607829	0.00101666	0.000600604	0.000337554	0.00049533	0.00034187
Saprospira	0.00050118	0.000561638	0.000550174	0.000354814	0.000403428	0.000511135	0.00089491	0.000577103	0.000552137	0.000387166	0.000355295	0.000429369
Nitratifractor	0.000500595	0.00104142	0.000272502	0.000198211	0.000264559	0.000135044	0.000356128	0.000237229	0.000366902	0.000221711	0.000462486	0.000151711
Angelakisella	0.000498261	0.00050429	0.000314073	0.000252106	0.00087232	0.000262121	0.000206786	0.000380516	0.000346183	0.000252803	0.000301505	0.000185013
Thermocladium	0.000492023	0.000391365	0.000273941	0.000156485	0.00021969	0.000360132	0.000168598	0.000207183	0.00012568	0.000248381	0.000399717	0.000392601
Neomegalonema	0.000490949	0.000183847	0.000212928	0.000516664	0.00100622	0.000359637	0.000513645	0.000624442	0.000291424	0.000274905	0.000338543	0.000680339
Arthrobotrys	0.000490124	0.000542277	0.000279643	0.000464173	0.000613647	0.000408452	0.000249558	0.000476956	0.000128389	0.000409933	0.00043173	0.000377086
Halopiger	0.000489643	0.00103349	0.000993322	0.000648456	0.000456083	0.000792695	0.000590254	0.000741687	0.000532122	0.000379589	0.000766141	0.000738678
Marinococcus	0.000487315	0.000336029	0.000265801	0.000238545	0.000461424	0.000111297	0.000366452	0.000311571	0.000167742	0.000130506	0.000276404	0.000116835
Sediminispirochaeta	0.000485331	0.000470023	0.000372179	0.00129857	0.000813255	0.000380572	0.000592005	0.000687784	0.000387633	0.000855547	0.000738635	0.000545906
Pacificibacter	0.000484162	0.000366357	0.000611292	0.000338616	0.000437946	0.000499253	0.000479995	0.00068075	0.000505864	0.000515786	0.00044439	0.000511666
Marinospirillum	0.00048402	0.000966248	0.000470777	0.000460468	0.00133876	0.000749983	0.000347278	0.000719561	0.000390349	0.000586488	0.000671198	0.00080312
Natronolimnobius	0.000483409	0.00022366	0.000532325	0.000488071	0.000461989	0.000421787	0.000273434	0.0003527	0.000304198	0.000436742	0.000474736	0.000416118
Tateyamaria	0.000480378	0.00056514	0.000177231	0.000542921	0.000426818	0.000538726	0.000945966	0.000782519	0.000531814	0.000885929	0.000506177	0.000302945
Chishuiella	0.000480102	0.000979902	0.000164579	0.000314634	7.10661e-05	0.00044073	0.000318703	0.000624618	0.000111501	0.000204947	0.000326961	0.000533946
Phascolarctobacterium	0.000478818	0.000399349	0.000403009	0.000818313	0.000584292	0.000543008	0.000353329	0.000598568	0.000523874	0.000406361	0.000548561	0.000569473
Paucisalibacillus	0.000478345	0.000409065	0.000250971	0.000233638	0.000623833	0.000257458	0.000209502	0.000326894	0.000250427	0.000335358	0.000436522	0.000384066
Oidiodendron	0.000473032	0.000480188	0.000420862	0.000380696	0.000624995	0.000442235	0.00044848	0.000224839	0.000266913	0.000598763	0.000712604	0.000352043
Caminibacter	0.000469675	0.000329654	0.000118293	3.15237e-05	0.000103075	0.000237012	0.000117981	0.000145851	3.98536e-05	6.79234e-05	0.000269623	0.00012448
Thielavia	0.000467974	0.000523416	5.85794e-05	0.000226127	0.00015429	0.000281049	0.000408051	0.000268437	0.000514882	0.000203229	0.000143175	0.000155939
Microcella	0.000466997	0.000225599	0.000292446	0.00015861	0.000145779	0.000138381	0.000552649	0.00055028	0.000317398	0.000225697	0.000689415	0.00014139
Paraoerskovia	0.000465538	0.0004443	0.00017466	0.000573898	0.000524447	0.000408332	0.000600503	0.000359015	0.000566426	0.000723946	0.000685222	0.000442809
Epulopiscium	0.000465515	0.00256384	9.77207e-05	0.000506951	0.000177483	0.000625262	0.0018728	0.00071812	0.000279619	0.000679178	0.000221486	0.000180731
Algoriella	0.000464637	0.00075156	0.000670422	0.000392854	0.000261409	0.000540703	0.000443093	0.000663281	0.000295781	0.000398671	0.000708866	0.000997561
Ahrensia	0.000464551	0.000455261	0.000448064	0.000624383	0.000754217	0.000704256	0.000408741	0.000826525	0.000126776	0.000345243	0.000307186	0.000327011
Sphaerochaeta	0.000463761	0.000439515	0.000361973	0.000374609	0.000270721	0.000668292	0.000422027	0.000544589	0.000246368	0.000482287	0.000497839	0.000740292
Photorhabdus	0.000461123	0.00039816	0.000442294	0.000256101	0.000828178	0.000329502	0.000476702	0.000375148	0.000222232	0.000325925	0.000538352	0.000456612
Mailhella	0.00045869	0.000308572	0.000430778	0.000289998	0.000533761	0.00031731	0.000191337	0.000446677	0.000183419	0.000134842	0.000349442	0.000222053
Phanerochaete	0.000457141	0.000444124	0.000731103	0.000386956	0.00021878	0.000422491	0.000536636	0.000400174	0.000353143	0.000148292	0.000190821	0.000430421
Anaeromassilibacillus	0.000456976	0.000346289	0.000510502	0.000559687	0.000520079	0.000402182	0.00066125	0.000334863	0.000421679	0.000908166	0.000662423	0.000462558
Thermophagus	0.000455457	0.000456503	0.000713746	0.000240615	0.000633201	0.00057717	0.00030956	9.89988e-05	0.000158439	0.000416028	0.000216869	0.000378622
Ulvibacter	0.00045424	0.000702835	0.000304286	0.000325068	0.000298768	0.000522779	0.000289792	0.000255436	0.000220557	0.000181938	0.000280443	0.00037698
Lactococcus	0.000452099	0.00170042	0.000125087	0.00013121	0.000152459	0.000493641	0.000303609	0.000128318	0.000206702	0.00050727	0.000364197	0.000443845
Halanaeroarchaeum	0.000451543	0.000484904	0.000269646	0.000259951	0.00041666	0.000393119	0.00021213	8.0682e-05	0.000117728	0.000297755	0.000161776	0.000297128
Wenyingzhuangia	0.000451384	0.000954478	0.00117874	0.000623051	0.000471072	0.000496452	0.000742233	0.000494601	0.000386984	0.000325367	0.000792158	0.000855363
Rhizoctonia	0.000448991	0.00131159	0.000239225	0.000341072	0.000216052	0.000396978	0.000819963	0.000287855	0.000679805	0.000273804	0.000386883	0.000444887
Dethiosulfovibrio	0.000447453	0.00051944	0.000339205	0.000551493	0.000708036	0.000254622	0.000415428	0.000435016	0.000296603	0.000584023	0.000542129	0.000633759
Erwinia	0.000447363	0.00111957	0.000700181	0.000213695	0.000560867	0.000767261	0.00074117	0.000927625	0.000367642	0.000329498	0.000359268	0.000840309
Haematobacter	0.000444592	0.000618639	0.000756751	0.0010204	0.00405018	0.0010666	0.00104016	0.000733473	0.000957575	0.000966932	0.000449361	0.000733076
Aminobacterium	0.000443678	0.000246216	0.000288726	0.000469713	0.000569581	0.000713813	0.00036289	0.000395691	0.000606785	0.000713988	0.000591595	0.000389831
Elaphomyces	0.000443563	0.00100409	0.00125435	0.00062459	0.000782139	0.00130583	0.000795521	0.000582765	0.000531349	0.00066551	0.00113652	0.000963432
Bcep78virus	0.000443042	0.000352974	0.00126909	8.98614e-05	0.000100626	0.0103514	1.91144e-05	0.000140619	0	2.53414e-05	0.000178993	0.000167175
Collinsella	0.000442586	0.000200548	0.000234303	0.000569734	0.000511473	0.000465258	0.000351363	0.00021053	0.000537728	0.00036294	0.000384184	0.000435592
Ehrlichia	0.000442127	0.000415337	0.000343038	0.000546388	0.000576433	0.000574905	0.00107569	0.000549664	0.00036348	0.000806354	0.000476965	0.00048279
Slackia	0.000441224	0.000159112	0.000317263	9.26281e-05	4.22422e-05	9.10709e-05	9.9915e-05	5.80282e-05	9.30892e-05	0.00018056	0.000119674	0.000116792
Halolamina	0.000440028	0.00107841	0.000845987	0.000600301	0.00103282	0.000852879	0.000626158	0.000474531	0.000414475	0.000639224	0.000964653	0.000414542
Neiella	0.000437636	0.00039932	0.000208037	0.000365206	0.000820518	0.000399436	0.000222405	0.000390757	0.000219123	0.00028399	0.00051698	0.0002195
Anaerobium	0.000435607	3.77703e-05	0.000121994	0.000119179	0.000172265	9.43728e-05	0.000122407	0.0001814	0.000118064	0.000126899	0.000114031	8.50439e-05
Olsenella	0.000433272	0.000691361	0.000596231	0.000444535	0.000410454	0.000173368	0.000556841	0.000438134	0.00033256	0.000324163	0.000330557	0.000177317
Sulfolobus	0.000432567	0.000414802	0.000445373	0.000345685	0.000448913	0.000544844	0.000502172	0.000753419	0.000351714	0.000560023	0.000677595	0.000651838
Mitsuokella	0.000431509	0.000162706	0.000465086	0.000387347	0.000391168	0.000310636	0.000220732	0.00030197	0.000288177	0.000479365	0.000491292	0.000275525
Chytriomyces	0.000430592	0	0	0	0	0	3.12241e-05	0	0	0	0	1.293e-05
Oceanisphaera	0.000430124	0.000729272	0.000923417	0.00116644	0.00151828	0.000737516	0.000891802	0.00054753	0.000372257	0.000630273	0.000823926	0.000413122
Patiencevirus	0.000430024	0.000321068	0.000392447	0.00372489	0.000478113	0.000520755	0.000234869	0.00031864	4.95083e-05	0.000539604	0.00119959	0.000546381
Halomicrobium	0.000428402	0.000440681	0.000332319	0.000320307	0.000678629	0.000365043	0.000433867	0.000553048	0.000190859	0.000244601	0.000519255	0.000428194
Drancourtella	0.000427391	0.000123801	0.000445353	0.000129602	0.000249078	0.000392126	0.000196739	9.68722e-05	0.000162325	0.000160263	0.000215102	8.76244e-05
Veillonella	0.000427099	0.000276317	0.000668574	0.000408654	0.000950911	0.000851472	0.000549502	0.000581863	0.000304724	0.000658906	0.000595624	0.000673368
Butyricimonas	0.000424745	0.000982194	0.00146403	0.000896121	0.000415905	0.0014229	0.00100248	0.00169993	0.000581499	0.000708893	0.000569361	0.00128413
Bcep22virus	0.000423432	0.000317814	0.000439706	0.000449691	0.000336301	0.000624016	0.000353591	0.000467278	0.000294765	0.000644885	0.00158207	0.000521016
Sulfurihydrogenibium	0.000422888	0.000746138	0.000469849	0.00026625	0.000563375	0.000529993	0.000465823	0.00029027	0.000352737	0.000532503	0.000487096	0.000257679
Serinibacter	0.000419604	0.000175969	0.000370005	0.000270156	0.000366559	0.000363984	0.000476992	0.000263908	0.000837524	0.000386303	0.000362308	0.000440093
Pyrobaculum	0.000419289	0.000207929	0.000371551	0.000277738	0.000575648	0.000706507	0.000232544	0.000337047	0.000237276	0.000396052	0.000327304	0.000305267
Schleiferia	0.000418583	0.00084636	0.000502274	0.000103505	0.000147011	0.000496564	0.000310965	0.000269368	0.000328107	0.000374028	0.000360184	0.00034113
Shimia	0.000418197	0.000338111	0.000661496	0.000477301	0.00046696	0.000608785	0.000699156	0.00104925	0.0011134	0.000572849	0.000202529	0.000592061
Oceanobacter	0.000416703	0.000370086	0.000486227	0.000560168	0.000579006	0.000916362	0.000285536	0.00111665	0.000355651	0.000306151	0.000356406	0.000291177
Leptotrichia	0.000416468	0.000379113	0.000381245	0.000398371	0.000555228	0.000447452	0.00030681	6.78821e-05	0.00026994	0.00025809	0.000335534	0.000283201
Saccharicrinis	0.000413942	0.000956894	0.000644998	0.000883495	0.00113242	0.000678398	0.000861589	0.00052404	0.000326702	0.000396471	0.000516593	0.000603339
Hydrogenivirga	0.00041077	0.000485675	0.000504532	0.000559336	0.00041473	0.000420683	0.000509234	0.000228638	0.000311371	0.000504242	0.000356105	0.000358131
Orientia	0.000410501	7.95636e-05	8.13874e-05	4.45316e-05	9.95924e-05	0.000383369	1.20087e-05	0.00013011	0.000133494	0.000110334	0.000123805	0.000165382
Terasakiispira	0.000406465	0.000361987	0.000475602	0.0004768	0.000413775	0.000782988	0.000695769	0.000393413	0.000249871	0.000251271	0.000302716	0.000405234
Catenibacterium	0.000405743	0.000756089	0.000407452	0.000622477	0.000599607	0.000581332	0.000535992	0.000578998	0.000501181	0.000428517	0.000338318	0.000408181
Acidomonas	0.00040571	0.000489161	0.000393535	0.000196651	0.000487533	0.000714442	0.000648339	0.000413875	0.000250891	0.000482485	0.000678548	0.000516281
Pyramidobacter	0.000405452	0.000119499	0.00013152	0.000217247	0.000355743	0.000174102	0.000119398	0.000232831	0.000237361	0.000295166	0.000304048	0.00021466
Thalassobium	0.000404707	0.000554163	0.000336826	0.000554706	0.00119869	0.000427603	0.000320446	0.000350263	0.000311067	0.000134231	0.000309134	0.000304141
Natronohydrobacter	0.000404433	0.000144162	0.0001758	0.000259348	0.000204745	0.000271628	0.000264698	0.00021054	0.000177176	0.000218675	0.000396102	0.000386134
Caloramator	0.000403067	0.000252582	0.000402502	0.000451673	0.000450594	0.000388967	0.000424407	0.000269296	0.000356102	0.000817122	0.000331697	0.000324835
Histoplasma	0.000401901	0.000538606	0.000218764	0.000325199	8.79166e-05	0.000467443	0.00218878	0.00062377	0.00026906	5.23086e-05	0.000184437	3.64526e-05
Oceaniglobus	0.000401339	0.000405403	0.000429192	0.000316949	0.000426741	0.000483001	0.000293035	0.00017886	0.000323625	0.00042631	0.000301952	0.000450751
Aquifex	0.000400919	0.000461835	0.000181848	0.000148881	0.000228538	0.000140836	0.000279607	9.42339e-05	0.000136681	0.000120085	0.000383346	0.000153771
Empedobacter	0.000400465	0.00066967	0.00098356	0.000559041	0.000645571	0.000438013	0.000589224	0.00065408	0.000634765	0.000674177	0.000725652	0.000670765
Oscillibacter	0.000400229	0.00043716	0.000587688	0.00044984	0.000467837	0.00071637	0.000391611	0.000287908	0.000243491	0.000742035	0.000349485	0.000408891
Poseidonocella	0.000399501	0.000239043	0.000369217	0.000202296	0.000370867	0.000200671	0.000263373	0.000348067	0.000361175	0.000317536	0.000316353	0.000301922
Alkaliflexus	0.00039938	0.000444013	0.00021797	0.000640345	0.000665558	0.00049201	0.000440854	0.000711874	0.00040519	0.000248638	0.000417461	0.000565154
Candidatus Odyssella	0.000396149	0.000301606	0.000468972	0.000481123	0.000538997	0.000721206	0.00079899	0.00118934	0.000397515	0.000682402	0.0007841	0.000410027
Kpp25virus	0.000396113	0.00016667	0.000234177	0.000277685	0.000181017	0.00032405	0.000160309	0.000244505	2.26915e-05	0.000225135	0.000435443	0.000228762
Eikenella	0.000395934	0.000245474	0.000496449	0.00023691	0.000627782	0.000306799	0.000535111	0.000792096	0.00027507	0.000366953	0.000536797	0.000178327
Shimazuella	0.000395601	0.00018069	0.000229265	0.000104257	0.000165943	0.000337445	0.000176952	0.000162235	0.000134967	0.000370112	0.000579292	0.000205498
Rhodoluna	0.000394226	0.000298113	0.000497436	0.000318028	0.000392087	0.000200145	0.000574928	0.000352388	0.000389126	0.000320189	0.000419505	0.000214521
Chrysiogenes	0.00039312	0.000795763	0.000803249	0.000495916	0.000907968	0.000696365	0.00095434	0.000719804	0.00037456	0.000694427	0.000730272	0.000368402
Ydn12virus	0.000392625	0.0010787	0.00016443	0.000101509	0.000670608	0.000559927	0.000230873	0.000826204	0.000202752	0.00029778	0.000559479	0.000375094
Magnaporthe	0.000392239	0.000151429	0.00020162	0	0.000104514	6.06784e-05	3.1826e-05	4.76726e-05	3.96969e-05	1.33829e-05	3.99136e-05	2.24206e-05
Methanobrevibacter	0.000391749	0.000262205	0.000620327	0.000387282	0.000323101	0.000307941	0.000220945	0.000383358	0.000184065	0.000331125	0.000204064	0.000210184
Risungbinella	0.000391152	0.000149332	0.000230611	3.73851e-05	3.30125e-05	7.00032e-05	4.52747e-05	5.22175e-05	0.000123463	0.000171776	0.000191393	0.000124908
Glaciecola	0.000390847	0.000453041	0.000910844	0.000745433	0.000870102	0.00049315	0.000765684	0.000808495	0.000629593	0.000429069	0.000537551	0.000579814
Piscirickettsia	0.000388225	0.00160549	8.59482e-05	0.000248894	0.000253683	0.000472389	0.000231905	0.000187451	0.000311335	0.000339955	0.000433332	0.000358351
Peptoclostridium	0.000387757	0.00019811	0.000113417	0.000295529	0.000284185	0.000458417	0.000242726	0.0001845	0.00012921	0.000263188	0.000104197	0.000224644
Hippea	0.000384882	0.000534757	0.00027786	0.000198263	0.000198265	0.000166628	0.000495603	0.000224861	0.00020218	0.000321454	0.000134958	0.000480835
Flaviramulus	0.000384193	0.00106314	0.000503033	0.00044335	0.000803644	0.000583536	0.000777451	0.000997198	0.000685547	0.000329371	0.000341398	0.00049494
Fusobacterium	0.000380141	0.000244427	0.000204389	0.000868749	0.00118046	0.000630848	0.000380185	0.000209031	0.000319447	0.000230546	0.000462	0.000793787
Gilliamella	0.000379049	0.00091908	0.000242888	0.000109744	0.000173897	0.000205682	0.000277896	0.000345562	0.000498177	0.000224111	0.000246355	0.000117028
Pseudothermotoga	0.000378155	0.000539794	0.000423245	0.000312594	0.000543611	0.000495109	0.00013461	0.00028685	0.000424862	0.000196809	0.00034987	0.000290134
Thiobacimonas	0.000377324	3.95661e-05	0.000253332	0.000167	0.000145559	0.000274676	0.000403698	0.000454562	0.000195382	0.000221872	0.000324475	0.000262156
Prochlorothrix	0.00037447	0.000268448	0.000344326	0.000430922	0.000450513	0.000330825	0.000360036	0.000660639	0.000588247	0.000304382	0.000395452	0.000892134
Desulfamplus	0.000372337	0.000365711	0.000126815	0.000604941	0.000645403	0.000512776	0.000659016	0.000810695	0.000264358	0.000209025	0.00082078	0.000641003
Scleroderma	0.000370868	8.15849e-05	0.000272235	0.000215164	0.000143031	0.000307779	0.000534654	0.000221521	0.000299018	0.000212683	0.000216322	0.000238334
Dactylococcopsis	0.000370842	0.000175123	0.000498418	0.000140776	0.000269931	8.99199e-05	0.00039971	0.000217689	8.39828e-05	0.000215807	0.000176176	8.83661e-05
Aliiglaciecola	0.00037083	0.00026377	0.000395267	0.000204319	0.000189395	0.000320352	0.0004652	0.000345083	0.000250698	9.3456e-05	0.000152536	0.000209378
Geoglobus	0.000370287	0.00088943	0.000560521	0.000471302	0.000743413	0.000964886	0.000441989	0.000809344	0.000329623	0.000435269	0.000351303	0.000181507
Psychrobacillus	0.000370238	0.000218533	5.89469e-05	0.000256941	0.000295411	0.000190693	8.11431e-05	0.000208309	8.60529e-05	0.000239853	0.000192157	0.000163141
Ghiorsea	0.000370177	0.000340968	0.000517188	0.000351931	0.000603002	0.000425988	0.000339665	0.000235775	0.000305081	0.000256308	0.000171981	0.000278269
Natrinema	0.000370171	0.000508874	0.000254654	0.000905816	0.000610513	0.000622485	0.000553506	0.000716851	0.000232266	0.000763676	0.000678575	0.000583059
Ab18virus	0.000368949	0.000224417	0.000256114	0.00057677	0.000769122	0.000275211	0.000533831	0.000643602	0.00025754	0.00025361	0.000214925	0.000223671
Alkanindiges	0.000368768	0.000363766	0.000673905	0.000276803	0.000366234	0.000513953	0.00111179	0.000937097	0.000562102	0.000650385	0.000259719	0.000696634
Salinivirga	0.00036801	0.000356294	0.000490059	0.000718359	0.000549447	0.000349983	0.000986374	0.000821556	0.000402652	0.000453128	0.000232628	0.000517784
Morganella	0.000367288	0.000422706	0.000124998	0.000220878	0.000121448	0.000762506	0.00015238	0.000236479	0.000124948	0.000348172	0.000217792	0.000530732
Dinoroseobacter	0.000366176	0.000211904	0.00017409	0.000138675	0.000200689	0.000165449	5.78871e-05	0.000156082	0.000200164	0.000140058	0.000347094	0.000174158
Hungatella	0.000365893	0.000182475	0.0002931	0.000119217	0.000353167	0.000232286	0.000256422	0.00032257	9.20187e-05	0.000148479	0.000291035	0.000319808
Geovibrio	0.000365546	0.000330116	0.000271245	0.000456658	0.000306639	0.000522402	0.00051233	0.000866019	0.000229697	0.000335061	0.000353727	0.000381217
Marinagarivorans	0.00036422	0.000567698	0.000390908	0.000771019	0.00123809	0.000446913	0.0011825	0.000652523	0.000264978	0.000359806	0.000425591	0.000751216
Hugenholtzia	0.000363541	0.000289452	0.000582107	0.000413669	0.000257954	0.00074004	0.000358376	0.000122536	0.000308587	0.000406419	0.00038939	0.00045726
Candidatus Altiarchaeum	0.000362361	0.000149781	0.000232443	0.000215702	0.000291992	0.000347716	0.000238246	0.00026335	0.000208784	0.000147473	0.000399419	0.00031361
Caldimicrobium	0.000361798	0.000429825	0.000403457	0.000796803	0.000775972	0.000258287	0.0002549	0.000494997	0.000258215	0.000209811	0.000728424	0.00044113
Rsl2virus	0.000361769	0	0	0	0	0	0	5.37609e-05	0	0.0011058	0.029301	0.000478985
Talaromyces	0.000359916	0.000378982	0.000272728	0.000413881	0.000136004	0.00024795	0.000372546	0.000169983	0.000126607	0.000585722	0.000309391	0.000228258
Brachyspira	0.000359271	0.000441784	0.000289059	0.00045666	0.000704299	9.65553e-05	0.000365285	0.00031247	9.61169e-05	0.000246093	0.000310031	0.00019413
Rahnella	0.000359254	0.000467191	0.000398459	0.000317389	0.000207837	0.000142195	0.000548662	0.000632139	0.000254857	0.000332677	0.000212103	0.000215456
Methanococcus	0.000358986	0.000589838	0.000205886	0.000111116	0.000507223	0.000412615	0.000340235	0.00025826	0.000101931	0.000116474	0.000477802	0.000100668
Glutamicibacter	0.000358696	0.000164301	0.000274815	0.000772025	0.000709305	0.000352055	0.00077322	0.000149395	0.00140596	0.000444887	0.00043204	0.000358077
Yaniella	0.000357265	0.000218095	0.000328016	0.000448339	0.000533729	0.000277284	0.000268714	0.000327594	0.00029568	0.000393982	0.000513811	0.000269412
Aureobasidium	0.000354716	9.52705e-05	0.000151005	0.000110917	8.38901e-05	0.000261594	0	0.000182058	9.81501e-05	5.74967e-05	0.00018577	6.42169e-05
Hydrogenovibrio	0.000354431	0.000486468	0.000257803	0.000496933	0.00092954	0.000345629	0.000304476	0.000673925	0.000182823	0.000476605	0.000495128	0.000354198
Papillibacter	0.000353911	0.000126359	0.000108325	0.000331901	0.000469551	0.00012059	0.000153497	0.000288523	0.000245757	0.000252173	0.000335828	0.000189924
Fervidicola	0.000353598	0.000478153	0.000229519	0.000419999	0.000449019	0.000304494	0.000412282	0.000273781	0.000170649	0.000315549	0.00034504	0.000229386
Fangia	0.000353556	0.00100638	7.17734e-05	0.000144446	0.000180293	0.000195646	6.23656e-05	3.86114e-05	4.26856e-05	7.6245e-05	9.79417e-05	6.21266e-05
Umbilicaria	0.000353519	0.00060194	0.000121685	0.00149253	0.000220937	0.000222285	0.000202089	0.000161431	0.000171343	5.61435e-05	5.15024e-05	0.000139039
Pseudoclavibacter	0.00035251	0.000388886	0.000432348	0.000880191	0.00041541	0.000698936	0.000644163	0.000531598	0.000468922	0.00080139	0.000639388	0.000622441
Taylorella	0.000352051	0.000364751	0.000303676	0.000509365	0.000611755	0.000391024	0.000425297	0.00040716	0.000373525	0.000214505	0.000347376	0.000248205
Thermoplasma	0.000349044	0.000218217	0.000486338	8.31875e-05	0.000201485	0.000315003	5.98211e-05	0.000129432	9.94873e-05	0.000176084	0.00014171	0.000168569
Petrotoga	0.000347824	3.35913e-05	4.10793e-05	8.26336e-05	7.53243e-05	0.000290823	0.000106689	5.69121e-05	0.000104048	8.56539e-05	0.000191838	0.000170872
Riemerella	0.000346989	0.00318998	0.000600535	0.000596046	0.000203399	0.00083142	0.000415073	0.000438817	0.000260964	0.000488576	0.000587257	0.000772701
Thermosynechococcus	0.000346704	0.000572707	0.000372222	0.000415133	0.000299434	0.000247032	0.000450861	0.000515679	0.000427822	0.000424683	0.000362992	0.000438112
Smittium	0.000346275	0.000512711	0.000185472	7.35157e-05	0.000136863	0.000153548	0.00162688	0.00169704	6.38507e-05	0.000397034	0.0001702	2.74179e-05
Cobetia	0.000345604	0.000394285	0.000690739	0.000271846	0.000398061	0.000511947	0.000433692	0.000418114	0.000398852	0.000498829	0.000234174	0.000308683
Turicibacter	0.000343306	0.000198485	0.000348337	0.000276609	0.0002726	8.22505e-05	0.000240007	0.000122902	0.000237102	0.000243044	0.000217698	0.000189205
Aquidulcibacter	0.000343153	0.000360866	0.000578129	0.000650241	0.000152139	0.000984078	0.000640918	0.000682084	0.000171506	0.000424767	0.000215695	0.000490396
Halothermothrix	0.000342907	0.000323885	0.000272724	0.000278132	0.000294197	0.000629929	0.000559776	0.000420667	0.000342712	0.000292555	0.0004506	0.000538449
Pustulibacterium	0.000338345	0.000871922	0.000320501	0.000443792	0.000292711	0.0003515	0.000239411	0.000641391	0.000156157	0.00036447	0.000149218	0.000404169
Anaerofilum	0.00033727	0.000270555	0.000141621	0.000139918	0.000322442	0.000164311	0.00031982	3.84486e-05	6.01675e-05	0.000137857	0.00014088	0.000144006
Stenoxybacter	0.000335266	0.000233243	0.000166659	0.000241208	0.000257129	0.000430108	0.000253358	0.000161791	0.000169846	0.000537828	0.000181543	0.000198636
Acidaminobacter	0.000333907	0.000285588	0.000286812	0.000368738	0.000417059	0.000322918	0.000122876	0.000273897	0.000171233	0.000164671	0.000526946	0.000186138
Arenitalea	0.000332475	0.000376066	0.000139865	7.43134e-05	0.000236765	0.000126084	0.000108857	0.000112166	0.000213592	6.25486e-05	0.000133325	0.000211543
Fonsecaea	0.000331954	0.000300782	0.000159615	0.000387423	8.28007e-05	0.000253379	0.000491191	0.000306827	0.000281614	0.00016752	0.000202505	0.000182225
Jonesia	0.00033081	0.000422188	0.00022027	0.00016409	0.000452587	0.000418025	0.000214783	0.000299815	0.000138383	0.000110418	0.00028732	9.24927e-05
Rickettsiella	0.000327011	0.000919581	0.000313619	3.30304e-05	0.000282093	0.0010606	8.09665e-05	0.000143814	0.000429069	0.000210547	0.000388897	0.000256102
Denitrovibrio	0.000326084	0.000149301	0.000207344	0.00014887	0.000155119	0.000123922	0.000201811	0.000204684	8.88172e-05	6.53902e-05	0.000133022	0.000129802
Waddlia	0.000325846	0.000170933	0.00023305	0.000198455	0.000230627	0.00026252	0.000264541	0.000237315	9.05446e-05	0.000255793	0.000375352	0.000194291
Trichococcus	0.000325628	0.000172651	8.18558e-05	0.000688396	0.000509596	0.000299353	0.000413705	0.000250348	0.000443765	0.000346534	0.000695504	0.000418545
Xp10virus	0.000324538	7.44469e-05	0.000389055	0.000433686	8.76186e-05	0.000341112	0.000218328	0.000386989	1.81497e-05	0.000664777	0.000549909	0.000174675
Syntrophobotulus	0.000323862	0.000166104	0.000105518	0.000224902	0.000274328	0.000117394	0.000102822	0.000336012	7.387e-05	0.000185098	0.000376581	0.000316022
Subdoligranulum	0.000323224	0.000246372	0.000485958	0.000123595	0.000274342	0.000679707	0.000342991	0.000414979	0.000217726	0.000289826	0.000273581	0.000256156
Annulohypoxylon	0.000321895	7.18933e-05	4.85691e-05	0.000225822	0.000184758	8.30035e-05	0.000363573	0.000151738	0.000202022	6.38948e-05	2.53016e-05	9.66093e-05
Porticoccus	0.00031998	0.000295891	0.000291935	0.000166628	0.000314665	0.000596635	0.000518187	0.000380987	0.000395512	0.000888012	0.000738295	0.000545547
Galbibacter	0.000318751	0.000655875	0.000544016	0.000440334	0.000631932	0.000719634	0.000796914	0.000540568	0.000497427	0.000278836	0.00035664	0.000629761
Methanolacinia	0.000318546	0.000449704	0.000255521	7.12003e-05	0.000186405	0.000338522	0.000164423	0.000266408	0.000228609	0.000159772	0.000209553	0.000208796
Fervidobacterium	0.000318535	0.00015757	0.000252848	0.000608159	0.000489979	0.000358364	0.000215616	0.00016692	0.000155804	0.000219879	0.000359406	0.00026489
Mesoaciditoga	0.000318229	0.000322045	0.000309212	0.000405309	0.00037784	0.000440739	0.000374767	0.000380663	0.000250272	0.000259372	0.000391903	0.000323493
Estrella	0.000317932	9.92966e-05	0.00021499	0.000192321	0.000106204	0.000240493	0.00036528	0.000301928	4.75411e-05	0.000340032	0.000207789	0.000284706
Dermatophilus	0.000317779	0.000393831	0.000372804	0.000439914	0.000264914	0.000253683	0.000309298	0.000280261	0.000387148	0.000440899	0.000427854	0.000270373
Marinitoga	0.000315329	0.000604395	0.000621454	0.000217706	0.000484947	0.000387644	0.000448996	0.000227815	0.000121268	0.000301044	0.000243578	0.000169094
Metarhizium	0.000314842	9.43776e-05	0.000109667	0.000158212	8.90489e-05	0.000316039	0.000180538	1.06113e-05	0.000195844	0.00101705	0.000331316	0.000387968
Tindallia	0.00031448	0.000328747	0.00030472	0.000208905	0.000428863	0.000519161	0.000338787	0.000348668	0.000383781	0.00026706	0.00101293	0.000347965
Jahnella	0.000312947	0	0	0	0	0	0	0	1.10088e-05	0	0	0
Salinibacillus	0.00031264	0.000244103	0.00055983	0.000183214	0.000258252	0.000100474	0.000547977	0.000212567	0.000191313	0.000244014	0.000311843	0.000126787
Mobiluncus	0.000307105	0.000251907	0.000232221	0.000184014	0.000282985	7.7927e-05	0.000248313	0.000194267	0.000160961	0.000588307	0.000218367	0.000250662
Parasporobacterium	0.00030359	0.00018082	0.00055401	0.000710126	0.000869836	0.000738123	0.000482034	0.000512159	0.0005664	0.000422375	0.000583536	0.000745084
Maledivibacter	0.00030215	0.00056527	0.000280411	0.000622388	0.000391142	0.000377019	0.000371429	0.000283633	0.000173898	0.000254258	0.00030091	0.00038014
Halobiforma	0.000301299	0.000304707	0.000194657	0.000271417	0.000239362	0.000175901	0.000364873	0.000289829	0.000231546	0.000234857	0.000242827	0.000252662
Caldisalinibacter	0.000301185	0.000261959	0.000175282	0.000277431	0.000503082	0.000248579	0.000281986	0.000281068	0.000224583	0.000104536	0.000632356	0.000101024
Acetohalobium	0.000298821	0.000337478	0.000187398	0.000310594	0.000573873	0.00059775	0.000454051	0.000955945	0.000335131	0.000495345	0.000310267	0.000478969
Tanticharoenia	0.000295523	0.000396133	0.000423139	0.000485283	0.000189147	0.000557115	0.000496509	0.000386763	0.000607872	0.000369684	0.000248462	0.00042474
Candidatus Frackibacter	0.00029537	0.000383483	0.000357629	0.000131358	0.000335673	0.000186537	0.000183966	0.000221778	0.000371398	0.000102647	0.000153403	0.000212732
Gallibacterium	0.000295292	0.000227462	0.000653636	8.80796e-05	0.000274821	0.00113288	0.000395672	0.000442243	0.000121176	0.000291633	0.000318551	0.000500172
Paenisporosarcina	0.000294632	0.00053919	0.000250573	0.000403823	0.000305222	0.000460352	0.000369045	0.000319791	0.000125162	0.000321589	9.10469e-05	0.000318533
Aliivibrio	0.000294086	0.000195618	0.000313649	0.000713171	0.000736	0.000273892	0.00039686	0.000333576	0.000331211	0.000343372	0.000386826	0.000587535
Thermosyntropha	0.000291125	0.000130716	0.000342374	0.00031473	0.000400025	0.000392974	0.000238012	0.000177209	0.000185179	0.00021965	0.0002	0.000257474
Anaerosalibacter	0.000290531	0.000137924	0.000222472	5.63082e-05	1.36571e-05	1.72517e-05	0.000189338	0.000136466	0.000151096	8.44596e-05	0.000103598	5.07567e-05
Armillaria	0.000287555	0.00077001	0.000510545	0.00025364	9.15413e-05	0.000110317	0.00023137	0.000254677	0.000233446	0.000183869	7.54698e-05	0.00011461
Methanohalobium	0.000286047	0.000399098	0.000204926	0.000503065	0.000662066	0.000262886	0.000217813	0.000227741	6.85425e-05	0.000122475	0.00037779	0.000251818
Enteractinococcus	0.000284931	0.000263885	0.000262508	0.000419347	7.82153e-05	0.000167179	0.000271789	0.0002757	0.000187335	0.000236557	0.000251759	0.000300306
Ethanoligenens	0.00028351	0.000230559	0.000277931	9.12018e-05	0.000192401	0.000324534	0.000328485	6.50367e-05	5.39812e-05	0.000221329	0.000306437	9.80191e-05
Thermosediminibacter	0.000279473	0.000382969	0.000380649	0.000308534	0.000271122	0.000251785	0.000201792	0.00045163	0.000377302	0.000211088	0.000465837	0.000491301
Litoreibacter	0.000277836	0.000250554	0.000254847	0.00027491	0.000720684	0.000357574	0.000242757	0.000336377	0.000291855	0.000195455	0.000139351	0.000225087
Methermicoccus	0.000277429	0.000130255	0.000350261	0	2.76615e-05	0	5.47516e-05	0.000136688	6.82921e-05	0	0	1.92855e-05
Thaumasiovibrio	0.000276992	0.000447624	0.000316014	0.000565975	0.000864261	0.000474878	0.000224073	0.000550058	0.000327986	0.000349097	0.000440402	0.000376971
Flexistipes	0.000275436	0.000363464	0.000229255	0.000116879	0.000228896	0.000304124	8.85494e-05	0.000373573	9.0425e-05	0.000164827	0.000167474	0.000116089
Varibaculum	0.000275028	0.000193753	0.000280435	0.000220198	0.000347354	0.000163797	0.000357262	0.000300019	0.000254148	0.000195079	0.000211364	0.00024239
Anaeroarcus	0.000274763	0.000179076	0.000398745	5.1088e-05	4.38128e-05	0.000431294	0.000103118	7.50265e-05	3.60558e-05	2.75809e-05	0.00027855	4.46526e-05
Nioella	0.000274105	0.000418862	0.000470848	0.000174755	0.000297769	0.000244175	0.000162492	0.00023638	0.000122876	0.000129967	0.000289907	0.000173533
Fusibacter	0.00027305	0.00058301	0.000115748	0.000158324	8.55947e-05	9.82976e-05	0.000138255	0.000167037	0.000106548	0.000110435	0.00014626	8.67902e-05
Thermobrachium	0.000273033	8.46059e-05	4.73977e-05	4.12122e-05	0.000134755	8.0719e-05	5.92723e-05	0.000133177	3.69655e-05	0.000174468	0.000173447	8.35114e-05
Desulfurella	0.000269181	0.000404325	0.000142374	0.000339718	0.00136905	0.000254397	0.000361094	0.000215799	7.07547e-05	0.000331899	0.000179755	9.46504e-05
Gilvibacter	0.000269117	0.000582326	0.000293225	0.000318757	0.000381974	0.000527917	0.000680525	0.000876154	0.000447405	0.000576697	0.000288918	0.000663256
Anaerovorax	0.000268857	0.000202264	0.000223537	0.000254314	0.000263173	0.000334228	0.00029694	6.83623e-05	0.00012113	0.000186529	0.000170389	0.000193251
Np1virus	0.000268132	0.00109307	0.00105404	5.34777e-05	0	0.00162731	0.000380017	0.000306892	2.39835e-05	0.000226372	0.000337778	0.000415973
L5virus	0.000268068	0.000242463	0.000598578	0.00028457	0.000369715	0.00033598	0.000122252	0.000368816	0	0.000336819	0.000270926	0.000247565
Ventosimonas	0.000267988	0.000230412	0.000144064	5.3071e-05	0.00028389	0.000157544	0.00019821	0.000331568	0.000198418	0.00014302	0.000338842	0.000475084
Proteiniborus	0.000267539	0.000212041	0.000172804	0.000518022	0.000472728	0.000282635	0.00033868	0.000250749	0.000485064	0.000325811	0.000472012	0.000507441
Raoultella	0.000266966	0.000496183	0.000324443	0.000107331	0.000313576	0.000376829	0.000106405	0.000207409	4.22288e-05	0.000104088	0.000368564	0.000160834
Aeribacillus	0.000265905	0.000126458	0.000164297	0.000104712	0.00014333	0.000287356	0.000171632	7.85139e-05	0.00010515	9.11694e-05	0.000162385	0.000117709
Sediminibacillus	0.000265741	7.13624e-05	1.24791e-05	0.000246608	9.52716e-05	6.4699e-05	3.77083e-05	4.37195e-05	0.000111723	0.000160788	0.000156179	0.000126477
Cardiobacterium	0.000265228	0.000108096	0.000313572	2.58168e-05	0.000123582	0.00015671	0.000191023	8.58242e-05	0.000155755	0.000297873	0.000199287	0.000144644
Pluralibacter	0.000264282	0.000197125	0.000528982	0.000279715	0.000173425	0.000385278	9.53335e-05	0.000118581	0.000141168	0.000253573	0.000528844	0.000194509
Sediminimonas	0.00026353	0.000236432	0.00018195	0.000424713	0.000463992	0.000435994	0.000287885	0.000379539	0.000238859	0.000453718	0.000554605	0.000154181
Siansivirga	0.000263462	0.000376065	0.000629418	0.00038019	0.000211037	0.00088488	0.000442952	0.000251632	0.000169523	0.00026321	0.000309871	0.000444468
Phaseolibacter	0.000262594	9.04122e-05	0.000113964	0	4.80008e-05	0.00010351	4.7505e-05	0.000260914	3.95023e-05	0.000239711	9.92947e-05	0.000200796
Rickettsia	0.000260625	0.000560968	0.000371234	0.00049127	0.00041363	0.000286579	0.000126297	0.000686801	0.000184025	0.000349184	0.00120522	0.000381904
Halonatronum	0.000260521	0.000304326	0.000100823	0.000201546	0.00028648	0.000353527	0.000167732	0.000154819	9.8749e-05	0.000121478	0.000106845	0.000151096
Cribrihabitans	0.000260264	0.000474202	0.000309332	0.000119887	0.000132367	0.000314825	0.000103618	5.35704e-05	0.000299581	0.00019049	0.000102116	0.000190939
Olleya	0.000259658	0.000760807	0.000433753	0.000275303	0.000491196	0.000477506	0.000315969	0.000528758	0.000345764	0.000424434	0.000329159	0.000572963
Pontibacillus	0.000259345	0.000211781	5.7573e-05	0.000322879	0.000330898	0.000322447	0.000265691	0.000324268	0.000113933	0.00045432	0.000402834	0.000371824
Ilyobacter	0.000257801	0.000437578	0.000260255	0.00033895	0.000163689	0.000191512	0.000292825	0.000213639	0.000281437	0.000317249	0.00023064	0.00028394
Serendipita	0.000257668	0.000383926	0.000193598	5.10469e-05	0.000111275	0.000288518	1.92282e-05	0.000258347	7.99451e-05	6.17437e-05	4.60367e-05	5.4183e-05
Sporobacter	0.000257094	6.48699e-05	0.000123966	8.28203e-05	0.000338836	0.000299663	7.56669e-05	0.000106527	8.23581e-05	7.51313e-05	0.000252707	0.000123228
Rasamsonia	0.000257014	6.86994e-05	1.45122e-05	9.84879e-05	2.38252e-05	7.77829e-05	0.000137898	0	0.000108493	7.01851e-05	0.000139548	1.25038e-05
Kozakia	0.00025641	0.000176896	0.000173066	9.90713e-05	6.19126e-05	1.70842e-05	7.55024e-05	0	0.000191972	3.95639e-05	1.31108e-05	1.1047e-05
Jejuia	0.000256111	0.000379884	0.00018341	0.000488334	0.000470441	4.06538e-05	0.000320045	0.000757769	0.00012218	0.000211969	0.000181634	0.000513205
Thermovenabulum	0.000254717	0.000258562	0.000205616	0.000322523	0.000699217	0.000238419	0.000188635	0.000287042	0.000210768	0.000350201	0.000446732	0.000180418
Chitinivibrio	0.000252514	0.000189599	0.00037297	0.000330544	0.000261557	0.000488836	0.000505329	0.00123767	0.00023172	0.00020002	0.000159897	0.000616903
Naematelia	0.000249575	1.94558e-05	5.72222e-05	2.84312e-05	1.54939e-05	0.000256155	5.1113e-06	1.53125e-05	1.7001e-05	7.30763e-05	7.6922e-05	9.72208e-05
Intestinibacillus	0.000249543	0.000322933	0.00053637	0.000330651	0.000201413	0.000121249	0.000630038	0.000285118	0.000230288	0.000286013	0.000406956	0.000249744
Proteiniphilum	0.000249504	0.000826443	0.000409561	0.000659032	0.000707897	0.000600302	0.00112073	0.000596025	0.00093121	0.000627189	0.000355711	0.00111269
Halovivax	0.000248817	0.00019911	0.00013299	0.000222178	0.000222264	0.000177318	0.000232476	0.000146415	0.000107089	0.000246679	0.000162995	0.000205382
Holdemania	0.000248269	0.000160167	0.000333618	0.000285552	0.000432147	0.000319637	0.000285053	0.000108092	0.000144944	0.000350173	0.00030523	0.000244319
Thalassobacillus	0.000248162	0.000427323	0.000612325	0.000389701	0.000499704	0.000406042	0.000727567	0.000370881	0.000205334	0.000312382	0.000526684	0.00038139
Tropicibacter	0.000247337	0.000395347	0.000110447	0.000120963	0.000206182	0.000367519	8.19477e-05	0.000133303	0.000233953	9.04744e-05	0.000211687	0.000256339
Tamilnaduibacter	0.000246984	0.000261178	6.62074e-05	9.00138e-05	0.000270857	0.000157905	0.000269616	0.000264279	0.000171574	0.000120705	0.000163287	0.000182154
Raphidiopsis	0.000245854	0.000343473	0.000439784	0.000311693	0.000521956	0.000345724	0.000300453	0.000470416	0.000213419	0.000157255	0.000242506	0.000172266
Auricularia	0.000245597	7.80968e-05	6.85553e-05	0.000166704	0.00017325	0.000144653	0.000342922	0.000132589	0.00015952	0.000196082	0.000121059	0.000153931
Rouxiella	0.00024462	0	3.07521e-05	4.88034e-05	3.88578e-05	9.69218e-05	0.000197153	0.00010804	2.84249e-05	9.45821e-05	0.000111891	0.000204872
Allofrancisella	0.000243939	0.000467456	2.82314e-05	1.63648e-05	5.35091e-05	0.000211546	0	1.76276e-05	4.40353e-05	2.96909e-05	7.37928e-05	7.46127e-05
Devriesea	0.000243754	0.00032559	6.39643e-05	1.71129e-05	0.00024869	0.000120663	1.84591e-05	1.84334e-05	1.53495e-05	0	2.57221e-05	9.10275e-05
Candidatus Nucleicultrix	0.000241038	0.00574458	0.000355214	0.000264269	0.000224648	0.000163132	0.000407539	0.000355281	0.000384249	0.000205639	0.0001932	0.00015197
Ochrovirga	0.000240782	0.000494228	0.000267687	0.000149009	0.000479501	0.000192245	0.000177361	0.000178321	0.000160056	0.000229222	0.000273841	0.000170335
Valsa	0.000240702	0.000188088	0.000230968	0.000158737	5.41752e-05	8.63821e-05	0.000130256	0.000302949	6.56169e-05	5.50908e-05	3.33038e-05	0.00010227
Paraferrimonas	0.000240162	0.000312148	0.000221857	0.000398133	0.00010611	0.000664695	0.000617546	0.000690708	0.00021655	0.000131258	0.000117886	0.000372625
Tepidibacter	0.000239605	0.000102099	0.000223955	0.000144105	0.000190279	0.000123813	6.65635e-05	0.000144389	0.000112651	0.000136221	0.0001587	2.49783e-05
Carnobacterium	0.000239517	0.000423971	0.000344354	0.000497888	0.000378865	0.00031878	0.00047543	0.000266351	0.000359616	0.000213489	0.000187323	0.000495141
Neoasaia	0.000238832	0.000311088	0.000358042	0.000313359	6.56542e-05	0.00017464	0.000371211	0.000236507	7.63739e-05	0.000205197	0.000205211	0.000188237
Arsukibacterium	0.000237458	0.00196513	0.00115498	0.000438494	0.000190718	0.000538486	0.000504639	0.000344581	0.000652001	0.000508678	0.000230612	0.00031119
Asaia	0.000237377	0.00042885	0.000654038	0.00021282	0.000250994	0.000358134	0.000158574	0.000381977	3.86852e-05	0.000133896	0.00049431	0.000320621
Ornithobacterium	0.00023733	0.0003565	0.000204923	3.7463e-05	9.16537e-05	0.000289191	0.000160932	0.00052117	0.000180456	0.00050255	0.000195809	0.000236034
Monaibacterium	0.00023725	0.000188262	0.000243937	0.000264635	0.000124492	0.000247093	0.000141785	0.000172092	0.000126116	0.000158098	0.000240139	0.000158568
Candidatus Soleaferrea	0.000236994	0.000337713	0.000227982	0.000248603	6.93641e-05	0.000129132	0.000260254	0.000342886	0.000250505	0.000110296	0.000136611	9.16821e-05
Laccaria	0.000236854	0.000445073	0.000272592	0.000197168	0.000232754	0.000452624	9.08371e-05	0.000231682	0.000304599	0.000173814	0.000308917	0.000220751
Alkalimonas	0.0002368	0.000466221	0.000196247	0.000480345	0.00057791	0.00040404	0.000210485	0.000581749	0.000234084	0.000109508	0.000377631	0.000209502
Klosneuvirus	0.000236435	5.71909e-05	0.000358566	0.000164425	3.03633e-05	8.2478e-05	9.01491e-05	4.83866e-05	7.526e-05	2.58735e-05	2.51239e-05	9.45224e-05
Haloprofundus	0.000235778	0.000194926	0.000197579	0.00030808	0.000491958	0.000305579	0.000133508	0.000401413	0.00015596	0.000342396	0.000332513	0.000341674
Exophiala	0.000235119	3.4694e-05	0.000212495	7.08931e-05	0.000133314	0.000201856	0.000109511	0.000266223	0.000220139	0.000202272	3.09549e-05	0.000148331
Snodgrassella	0.000234882	0.000322664	0.000412822	0.000307805	0.000359902	0.000252204	0.000155594	0.000537221	0.000388137	0.000362649	0.000359373	0.000236967
Arcanobacterium	0.000233694	0.000138017	3.16307e-05	0.000174044	6.66134e-05	6.1017e-05	6.91914e-05	3.95001e-05	1.09639e-05	2.21773e-05	0.000167986	3.71541e-05
Natronincola	0.000233164	9.58014e-05	0.000236874	0.000275792	0.000238752	0.000240647	0.000104213	0.000219038	9.50672e-05	0.000214372	0.000263252	0.000122918
Candidatus Methanomethylophilus	0.000230617	0.000113432	0.0002383	8.8406e-05	6.02224e-05	0.000350636	9.53606e-05	7.14209e-05	0.000178416	0.000130322	8.9695e-05	3.35895e-05
Butyricicoccus	0.000230426	0.000384095	0.000579654	0.000529012	0.000317125	0.000550859	0.000351755	0.000558892	0.000196537	0.000550732	0.000466406	0.000327578
Rummeliibacillus	0.000230409	0.000234444	0.00010747	0.000156572	0.000177196	5.29225e-05	0.000127918	0.000105348	9.15582e-05	9.57362e-05	0	1.71104e-05
Colletotrichum	0.000230398	0.000259715	8.54506e-05	0.000414524	0.000226763	0.000171214	0.000101361	0.000206163	0.000196785	0.000102078	0.000158238	0.000141158
Sagittula	0.000230102	0.000136927	0.00018863	6.11017e-05	0.000363717	0.000104364	0.000202983	0.000141807	0.000166905	9.77833e-05	5.51046e-05	0.000208178
Phicbkvirus	0.000229396	0.000157194	0.000374746	0.000409533	0.000606315	0.00021197	0.00019047	0.000314739	9.15735e-05	0.000169795	0.00040569	3.87901e-05
Amphibacillus	0.000229162	0.000122469	8.48603e-05	0.000195012	4.65794e-05	9.57314e-05	9.12526e-05	6.95225e-05	3.47348e-05	9.65248e-05	0.000148971	6.79979e-05
Peptococcus	0.000226439	0.000233892	5.6156e-05	0	7.29967e-05	0.000153015	3.51124e-05	0.000183378	3.08754e-05	0.000149345	0.000150158	7.56288e-05
Pseudorhizobium	0.000226094	0.000158096	0.000132562	0.000126539	0.00034199	0.000129502	0.000133564	0.000101883	9.4583e-05	6.37728e-05	0.0001219	0.000127358
Mucor	0.000225068	0.000221707	4.52126e-05	0.000829469	0.000232925	5.69898e-05	0.000333276	0.000446807	6.73393e-05	0.000315773	0.000270032	5.2589e-05
Anaerovibrio	0.00022477	0.00044074	0.000402815	0.000236914	0.000421872	0.000282177	0.000388358	0.000501917	0.000224365	0.000164984	9.94508e-05	8.20746e-05
Saccharibacter	0.000224593	0.000132374	0.000243318	4.6711e-05	8.96457e-05	7.86728e-05	9.15462e-05	0	0.000164522	0.00026146	7.98054e-05	9.56171e-05
Lonsdalea	0.000223824	0.000112859	0.000169875	5.27267e-05	9.53714e-05	6.40932e-05	0.000113475	0.000140737	0.000120836	0.000156583	0.000260417	0.000223889
Lutispora	0.000223815	7.49759e-05	0.000123696	0.000149718	0.000335475	0.000422782	0.000182919	0.00037222	0.000319592	0.000187542	0.000118712	0.000195409
Wallemia	0.000222461	0.000301326	0.000250229	0.00012942	0	9.64441e-05	0.000299648	0.000255173	0.000118888	5.15833e-05	5.68593e-05	5.98865e-05
Zymoseptoria	0.000222278	1.27552e-05	2.14371e-05	4.97054e-05	5.41752e-05	1.46031e-05	0	0.000123705	3.34376e-05	5.80581e-05	3.36201e-05	8.92426e-05
Halapricum	0.000221909	0.000237553	0.000205715	1.64547e-05	0.000186241	0.000280268	0.000219813	0.00028193	0.000404169	0.00016625	8.90379e-05	0.000251992
Bergeyella	0.000221742	0.000252697	0.000211656	0.000220089	0.000157536	0.000238961	0.000382929	0.000320241	0.00015073	8.72872e-05	0.000331232	0.000122173
Omegavirus	0.000221181	0.000411271	0.00032878	6.73243e-05	0.000140453	0.000337358	0.000250328	0.000200837	0	0	0.000439037	0.000118516
Ustilago	0.000221058	0.000208424	0.000249389	0.00016859	0.000106461	0.000191077	0.000123748	0.000202315	0.000283007	0.000166277	0.000166079	0.000199132
Trichoderma	0.000220741	7.32993e-05	0.000175898	0.00028727	0.000372494	0.000391288	0.000231614	0.000158635	0.000227389	0.000228549	0.000360614	0.000301867
Caldanaerovirga	0.000219481	0.00021959	0.000271279	0.000293505	0.000242846	0.000233307	0.000424026	0.000144712	0.000274685	0.000244739	0.000307336	0.000156546
Schwartzia	0.000218719	0.000226673	8.10862e-05	2.68588e-05	6.62676e-05	5.48857e-05	0.00032122	5.78627e-05	0.000152219	1.21826e-05	3.63339e-05	4.56951e-05
Youngiibacter	0.000218644	0.000219894	0.000172052	0.000344409	0.000598008	0.000317644	0.000183263	0.000315268	0.000239216	0.000231064	0.000275309	0.000529506
Croceitalea	0.000218119	0.00025467	0.000294361	0.000369493	0.000120029	0.000257286	0.000424151	0.000238851	0.000214145	0.000243042	0.000194012	0.000187363
Pelistega	0.000217967	3.65954e-05	9.22562e-05	0.000106955	0	0	0.000235546	0.00010068	1.18856e-05	1.20209e-05	1.19505e-05	4.02776e-05
Pectobacterium	0.000217926	0.000897706	0.000389913	0.000498429	0.00103604	0.00034567	0.00032578	0.000651863	0.000130176	0.000445894	0.000436218	0.000214435
Candidatus Paracaedibacter	0.000216741	0.000503784	0.000571352	0.000142142	0.000580645	0.000473638	0.000412831	0.000370946	0.000453663	0.000254825	0.000433209	0.000402029
Franconibacter	0.000215398	0.000547184	0.000160027	0.00032089	0.000243343	0.000218731	0.000159806	0.000453709	0.000470435	0.000244042	0.000232618	0.000467221
Dialister	0.000214598	0.000236219	0.000301203	0.00046752	0.000253988	0.000266517	0.000262369	0.000191947	0.000169303	0.000127896	0.00040084	8.82868e-05
Imtechella	0.0002129	0.00011652	6.31797e-05	0.000189624	0.000288462	0.000197644	0.000113969	0.000128201	0.000190047	0.000235869	0.000243617	0.000246621
Thorsellia	0.000212605	8.70004e-05	0.000199751	4.34022e-05	1.53965e-05	0.00012631	9.14248e-05	0.000147311	4.4806e-05	6.28448e-05	8.41928e-05	2.14687e-05
Caldibacillus	0.000211443	0.000275003	0.000191137	0.000210586	0.000170705	0.000225916	0.000285167	0.000304409	0.00026975	0.000218025	0.000249531	0.000231112
Helicobacter	0.000211433	0.000182174	0.00019383	0.000220996	0.000483596	0.000248994	0.000286968	0.000335282	0.000323208	0.000218971	0.000363137	0.000299687
Pseudoflavonifractor	0.000210355	2.65001e-05	9.64979e-05	0.000304415	0.000101495	0.000181239	0.000147579	1.84334e-05	3.8506e-05	9.93061e-05	0.000207023	7.77413e-05
Selenihalanaerobacter	0.000209427	3.13094e-05	0.000188954	0.000135873	0.000175292	0.000127088	8.37496e-05	6.27247e-05	0.000131821	0.000110681	0.000147545	0.000151712
Thermoproteus	0.000208397	0.000378902	0.000126408	0.000108532	7.41831e-05	0.000175103	0.000111779	0.000165784	0.000131448	7.78749e-05	5.69583e-05	1.724e-05
Desulfoplanes	0.000207983	0.000163371	0.000112312	0.000120211	0.000192362	0.000383356	0.000226105	0.000228192	0.000123123	0.000509668	0.000199583	0.000144614
Coopervirus	0.000207835	0	1.21276e-05	5.62395e-05	0.000108802	0.000163162	0	0.000287373	2.23846e-05	7.07878e-05	0.000934359	0.000168213
Allomyces	0.000207632	0.000124694	0.000119457	9.65351e-05	0.000170575	0.000142759	0.000655638	0.000419952	4.68516e-05	0.000126178	4.71073e-05	7.90803e-05
Paenirhodobacter	0.000206744	0	0	0.000303722	0.000916294	9.59313e-05	6.03802e-05	6.48346e-05	8.97545e-05	0	2.52413e-05	6.38043e-05
Mesonia	0.000206052	0.000286612	0.000296367	0.000409082	0.000251935	0.000451795	0.000268498	0.000245242	0.000424482	0.000234115	0.00021463	0.000155845
Salimicrobium	0.000206006	8.74221e-05	0.000159411	0.000131374	0.00014423	8.69982e-05	0.000247736	0.000113206	0.000178458	0.000419989	0.000210744	0.000184115
Alphabaculovirus	0.000205246	9.48425e-05	0.00012658	0.000141313	0.000136249	0.000236327	0.000263821	7.61088e-05	0.000209627	9.86105e-05	0.000161755	0.000119773
Peptoanaerobacter	0.000204658	0.000140929	0.000170238	0.000102971	0.000121584	0.000131093	2.7768e-05	0.000110917	5.38771e-05	9.34116e-05	9.28648e-05	0.00011085
Candidatus Korarchaeum	0.000203983	1.97052e-05	0.000160495	4.73959e-05	0.000127228	0.000243534	0.000109836	0.000233371	0.000140906	7.49571e-05	0.000273021	0.000316664
Falsirhodobacter	0.000202504	4.95809e-05	4.12301e-05	3.22016e-05	1.75487e-05	1.89212e-05	0.000121572	0	8.66502e-05	0.000101786	8.71231e-05	6.04097e-05
Cbastvirus	0.00020079	0.000137228	0.000272706	0.000189541	0.000131857	0.000113748	5.1113e-05	0.000163334	4.90084e-05	8.59722e-05	0.000512862	0.000122426
Wohlfahrtiimonas	0.000200581	0.000608531	0.000303665	5.63276e-05	6.65089e-05	0.000143422	0.00015696	0.00010618	6.73644e-05	9.79382e-05	0.00020743	0.000181912
Pestalotiopsis	0.000200141	6.24165e-05	8.39763e-05	5.34401e-05	0.000116491	9.90805e-05	1.63977e-05	0.000142496	1.36353e-05	0.000120006	0.000185421	7.52638e-05
Pseudopropionibacterium	0.000199587	0.000123332	0.000116389	0.000558432	0.000265313	0.000145438	0.000197028	0.000153678	7.36296e-05	0.000195279	0.000553624	0.000237131
Terribacillus	0.00019929	0.000232734	0.00016778	0.000513556	0.000506494	0.00032263	0.000460642	0.000133521	0.000184738	0.000197539	0.000456423	0.000186652
Allobaculum	0.000198404	0.000102467	0.000295474	0.00019965	9.67127e-05	8.18453e-06	5.98211e-05	0.000499297	8.21348e-05	0.000201473	0.00010003	0.000160141
Coniosporium	0.000197705	0	8.72694e-05	4.25794e-05	6.18778e-05	0	4.5929e-05	4.35925e-05	8.91142e-05	1.28755e-05	2.56002e-05	2.15705e-05
Oleibacter	0.0001974	0.000779016	0.000453146	0.000411739	0.000406652	0.000159697	0.000616272	0.000234785	0.000160592	0.000238498	0.000336444	0.00015361
Litorimicrobium	0.000197236	3.76405e-05	1.30463e-05	0	2.34824e-05	6.84126e-05	0.000116199	7.89993e-05	3.28913e-05	8.60759e-05	3.88607e-05	1.14934e-05
Mannheimia	0.000196764	0.000189319	0.000349177	0	5.39513e-05	7.13177e-05	0.000202543	6.00883e-05	8.87986e-05	1.40763e-05	0.000133741	2.35822e-05
Gayadomonas	0.000196151	0.000395127	4.2429e-05	0.000138866	0.000143086	0.000149615	0.000115071	0.000109544	5.83947e-05	6.1258e-05	2.28963e-05	3.52228e-05
Methanohalophilus	0.000195941	0.000283232	0.000206474	7.78915e-05	0.000282221	0.000535911	0.000400528	0.000233902	0.00011447	0.000200063	0.000252651	0.000156658
Desmospora	0.000195549	0.000175358	0.000293709	0.000321198	0.000220059	0.00033398	0.000243027	0.000172687	4.67062e-05	0.000264666	0.000334879	7.56538e-05
Massilimaliae	0.000195525	0.000461507	0.000488522	0.000294229	0.000459959	0.000361716	0.000580781	0.000456228	0.000156369	0.000239311	0.000278622	0.000175763
Cedecea	0.000194585	0.000828267	0.000266346	9.39163e-05	0.000121762	0.000298586	0.000314088	0.000149589	0.000117706	0.00018928	0.000147749	0.000131553
Cladonia	0.000192004	3.30539e-05	2.77761e-05	5.36694e-05	4.67965e-05	0.000100913	8.1048e-05	8.09351e-05	3.85112e-05	3.89494e-05	6.77624e-05	0.000106036
Elusimicrobium	0.000191945	0.000369439	0.000237279	0.000208669	0.000285097	0.000235682	0.00032388	0.000689141	9.6161e-05	0.000240264	0.00010791	0.000214058
Tissierella	0.000190715	0.000293952	0.000236084	0.00010586	0.000168384	6.68569e-05	0.000140416	0.000107038	9.59341e-05	6.46838e-05	0.000198274	0.00010494
Ponticaulis	0.000189885	0	0.000273522	0.000138967	0.000441602	0.000170205	0.000169621	0.000358735	0.000123246	4.16165e-05	5.15182e-05	0.000282739
Thalassococcus	0.000189578	0.000120063	0.000118262	0.00057772	0.000499501	0.00047868	0.000446985	0.000525782	0.000157973	0.000456014	0.000650524	0.000404466
Propionispira	0.00018929	7.60357e-05	8.21504e-05	0.000291871	0.000129487	0.00029405	5.70732e-05	0.000178337	6.92012e-05	0.000134396	0.000139768	0.000206222
Weissella	0.000189048	0.000400413	0.000191776	0.000106403	0.000195895	0.000473113	0.000181073	0.000189475	3.52833e-05	0.000326947	0.000229563	0.000312601
Haloarcula	0.000187345	0.000356618	0.000305886	0.000110859	0.000196491	0.000511306	0.0002041	0.000339447	0.000189022	0.000280767	0.000349103	0.000370997
Cryocola	0.000186842	5.72798e-05	3.60199e-05	0.000254122	9.85881e-05	2.04613e-05	9.77548e-05	2.00363e-05	8.64414e-05	0.00036105	8.1576e-05	8.81408e-05
Pelagirhabdus	0.000186004	3.84252e-05	6.45794e-05	0	4.08007e-05	4.39919e-05	0	0	0	0	3.37602e-05	2.84461e-05
Succiniclasticum	0.00018533	7.38946e-05	6.62353e-05	0.000130991	0.000148001	0.000140203	0.000123513	0.000154358	9.43151e-05	2.32198e-05	0.000259523	0.000319079
Andreesenia	0.000184045	0.000400814	0.000213073	2.45471e-05	7.33296e-05	0.000126284	4.45248e-05	4.44628e-05	6.6053e-05	7.21674e-05	0.000138397	7.4814e-05
Choanephora	0.000182017	7.74032e-05	2.45203e-05	0.000103267	1.60791e-05	5.34326e-05	7.92722e-05	0.000140781	8.3485e-05	0.000104446	7.54418e-05	2.39236e-05
Oblitimonas	0.000178562	0.000117956	4.87391e-05	4.99125e-05	1.81336e-05	0.000230599	0.000139391	7.16854e-05	8.94561e-05	0.000115525	0.000258017	0.000226229
Glonium	0.000178468	0.000169669	4.8538e-05	8.07877e-05	0	0.000256719	4.40501e-05	0.000209607	0.000239463	2.84473e-05	0.000280021	0.000242921
Agaribacterium	0.000177774	0.000532288	0.000186957	0.000604872	0.000820128	9.51725e-05	0.000203353	0.000330861	0.000238083	0.000223002	0.000235625	0.000198642
Garciella	0.000177635	0.000124203	4.74412e-05	0	1.64851e-05	0.000100183	0	1.62921e-05	4.43993e-05	6.73567e-05	2.7281e-05	4.59735e-05
Candidatus Rubidus	0.000177112	0.000128616	0.00025232	0.000324278	4.18469e-05	0.000439934	0.000163565	0.000233765	0.000237147	0.00014026	0.000151371	0.000207382
Acidianus	0.000175062	0.000109439	0.000109965	0.000288553	0.000171371	0.000142975	0.000124165	8.44745e-05	6.1679e-05	0.000149638	0.000150858	4.37353e-05
Piscibacillus	0.000174371	0.000150088	0.000210581	0.000156079	0.000379612	0.000164499	0.000276107	0.000220849	8.66502e-05	0.00017616	0.000128903	0.000171779
Brochothrix	0.000173363	4.47672e-05	3.76191e-05	0	4.75348e-05	3.41684e-05	9.40876e-05	1.56594e-05	1.30396e-05	1.3188e-05	0	9.94232e-05
Duodenibacillus	0.000173139	0.000119379	0.000134198	0.000208936	0.000417618	5.45636e-05	7.51242e-05	5.00131e-05	0	0.000105299	0.000251239	7.5017e-05
Salinarchaeum	0.000172243	0.000181688	0.000155498	5.88649e-05	0.000150594	9.70391e-05	0.00013096	0.000107	0.000146664	0.000172437	0.00017917	0.000205949
Sodalis	0.000171155	0.000197595	0.000129808	8.43674e-05	0.00021181	0.000219316	0.000337592	0.000152078	0.000240205	8.32029e-05	0.000379103	0.000114568
Agaricus	0.000170151	5.15489e-05	8.66358e-05	0.000144397	5.02281e-05	0.000166497	0.000155756	5.77862e-05	0.000146793	8.05026e-05	0.000100492	0.00015525
Microbotryum	0.000170061	0.000141954	0.000109964	0.000163192	0.000157398	0.000274056	0.000365482	6.64938e-05	0.000120213	0.00163298	0.000728942	0.000272022
Okibacterium	0.000168433	6.05252e-05	0.000115037	0.000102492	0.00016991	0.000111746	4.6952e-05	0.000135343	2.99058e-05	5.60149e-05	0.000215787	0.000132784
Muribaculum	0.000166322	0.000274642	0.000344661	7.99092e-05	8.88557e-05	0.000164884	3.88728e-05	9.65925e-05	8.74589e-05	0.0001507	0.000319244	0.000116133
Catovirus	0.000165367	7.68503e-05	0.000783457	0	0	0.000264067	0.000194259	0.000216723	1.11923e-05	0.000129405	4.50136e-05	2.35268e-05
Neonectria	0.000165337	8.63487e-05	0	0.00155283	0.000322376	2.17244e-05	1.99404e-05	0	0	3.35398e-05	3.33434e-05	0
Cetobacterium	0.000164571	4.84664e-05	2.64941e-05	0.000201209	0.000125294	0.000228021	7.31112e-05	0.000113549	9.54714e-05	6.82111e-05	0.000236523	7.92648e-05
Acidaminococcus	0.00016427	0.000558232	0.000115768	0.000226471	0.000204935	0.000396638	0.000140954	0.000239519	7.07978e-05	0.000285771	0.000353843	0.000162475
Natronoarchaeum	0.000164048	0.000280298	0.000214681	0.000113109	2.4707e-05	8.59304e-05	0.000186587	0.000235667	0.000106042	6.01044e-05	5.78736e-05	8.61283e-05
Macellibacteroides	0.000163768	0.000397582	0.000354467	0.000199625	0.000340969	0.000307052	0.000288852	0.000351754	0.00020777	0.000267481	0.000140503	0.000290175
Budvicia	0.000162828	0.000358622	0.000160875	0.000309645	0.000266531	0.000347507	0.000388345	0.000259831	0.000180877	0.000253823	0.000303007	0.000265474
Sporanaerobacter	0.000162471	0.00021132	0.000152835	2.52722e-05	0.000382566	8.54676e-05	7.93693e-05	8.86237e-05	0.000122669	2.08979e-05	5.21774e-05	7.17199e-05
Cruoricaptor	0.000162422	3.3881e-05	0.000131994	0.000145713	0.000128255	0.000365803	0.000181902	0.000200603	8.85877e-05	0.000299151	0.000376156	0.000404947
Ferroglobus	0.000161918	0.000194361	0.000178256	0.000136501	0.000215342	0.00024494	0.000152306	0.000329968	0.000218276	0.000240745	0.000143327	0.000151398
Mycoplasma	0.0001619	0.00116485	0.000316412	0	6.92759e-05	5.29225e-05	5.42915e-05	0	0	3.48298e-05	2.26959e-05	0
Aquimixticola	0.000161799	0.000169477	0.000462662	0.000271754	0.000290491	0.000219168	0.000672597	0.000262113	0.000101448	0.000128719	0.000322248	0.000351972
Verticillium	0.000160418	0.00020868	0.00018785	8.06229e-05	0.000127871	1.94439e-05	0.000104053	8.75986e-05	7.53261e-05	0.000120168	0.000121035	0.000225611
Neomicrococcus	0.000160066	0.000137614	5.8202e-05	0.000106155	5.78504e-05	0.000208321	0.000127807	7.14302e-05	0.000146717	7.23971e-05	6.16685e-05	0.00016817
Woodsholea	0.000159887	0.000154514	0.000231264	0.000342342	0.000139391	0.000593405	6.93859e-05	0.000320252	9.22952e-05	0.000116939	0.000103962	0.000217955
Pasteurella	0.00015893	0.000241578	0.000277785	9.49901e-05	0.000314818	0.00036854	0.000449414	0.000421625	8.44726e-05	6.38436e-05	0.000103672	0.000116777
Oceanibulbus	0.000158422	0	0	2.27738e-05	1.24109e-05	0	2.45653e-05	2.45311e-05	2.0427e-05	0	3.08078e-05	2.59584e-05
Anncaliia	0.000157121	0.000147973	0.000124345	9.30047e-06	0.000162189	0.000229523	9.53051e-05	6.01089e-05	1.66842e-05	2.95296e-05	5.45196e-05	3.18031e-05
Thiomicrorhabdus	0.000156499	0.000261671	0.000136384	7.16845e-05	0.000307994	8.84961e-05	4.7739e-05	0.000171296	9.58733e-05	0.000125129	0.000219734	0.000100486
Marvinbryantia	0.000155384	8.08281e-05	7.62304e-05	0.000188195	0.000252722	0.000239282	0.000155629	0.000308902	3.93173e-05	0.000150908	0.00027659	0.000177444
Anaerovirgula	0.000155376	0.000192104	0.00027016	0.000384105	0.000302991	0.000262127	0.000301852	0.000296651	0.000207264	0.000134067	0.000231941	0.000248479
Desnuesiella	0.000154529	0.000124672	0.000142228	0.000247448	0.000257782	0.000250778	0.000112431	0.000170525	0.000184995	0.000228755	0.000319843	0.000259255
Halarchaeum	0.000154481	7.77368e-05	0.000115275	9.03474e-05	8.08049e-05	0.000366836	0.000430932	0.000193167	0.000262556	0.00018701	0.000183569	0.000247257
Coemansia	0.000153405	0	0	0	0	0	0	0	0	0	0	7.82023e-06
Epibacterium	0.000152034	0.000163125	9.84317e-05	0.000546873	0.000319451	3.22876e-05	0.000158876	0.000292504	0.000170968	7.83877e-05	0.000265251	0.000307359
Macrophomina	0.00015168	0.000204955	0.000339925	6.69218e-05	5.47048e-05	5.77483e-05	0.000104878	0.000136246	0.000201605	4.45781e-05	5.28093e-05	8.57984e-05
Paucimonas	0.000151559	8.53893e-05	0	4.15938e-05	7.55568e-05	6.51731e-05	4.48659e-05	5.97378e-05	1.24359e-05	6.28871e-05	3.75113e-05	7.37491e-05
Bc431virus	0.000151532	9.94531e-05	3.89035e-05	8.08958e-05	5.93028e-05	7.48798e-05	9.73e-05	1.2852e-05	1.07018e-05	0.000162354	0.000107602	2.71994e-05
Phialocephala	0.000151325	0.000114748	6.15042e-05	2.53793e-05	0	5.965e-05	0.000198224	0.000236295	0.000149171	4.60461e-05	7.11172e-05	5.21167e-05
Nitratiruptor	0.000150672	3.90128e-05	0.000220336	5.25167e-05	0.000148366	0.000197175	0.000260083	0.0002143	0.000133313	6.6765e-05	0.000228321	0.000256545
Natribacillus	0.000150627	0.000209484	0.00015255	5.89518e-05	0.000264961	0.000277114	0.000126261	0.000101601	8.46033e-05	6.00947e-05	6.96087e-05	9.72602e-05
Lebetimonas	0.000150488	9.72789e-05	0.000130622	0.000471485	0.0011512	8.14544e-05	0.000113359	0.000106324	0.000239412	5.1367e-05	0.000221644	0.000107042
Macrococcus	0.000150168	2.8202e-05	7.10966e-05	1.37374e-05	0	1.61438e-05	1.48181e-05	0	1.23218e-05	2.4924e-05	2.47781e-05	0
T4virus	0.000149771	0.000321192	0.000273412	0.000175587	0.000189046	0.000269347	0.000253927	0.00024232	7.72319e-05	8.45987e-05	0.000598488	0.000209668
Methanothermus	0.000149482	0.000280386	0.000198374	4.50031e-05	0.000134725	0.00012071	0.000190703	0.000148807	6.68368e-05	0.000103918	0.000211492	0.000107754
Hydrogenobaculum	0.000148502	0.000187148	0.00020178	0.000108852	0.000136326	0.000355409	5.66379e-05	0.000189229	0.000143925	4.57915e-05	0.000139477	0.000101023
Pseudodonghicola	0.000148417	0.000142983	0.000198314	0.000235723	0.000384569	0.000409126	0.000305552	0.000200525	0.000246556	0.000128529	0.000300725	0.000349483
Tin2virus	0.000148369	0.000311964	0.000197667	0.000495685	0.000311471	0.000375117	1.75562e-05	0.000245662	7.29934e-06	0.00121905	0.000215122	0.000136616
Apibacter	0.000148225	0.000168364	0.00018734	5.6398e-05	3.61068e-05	0.000222191	0.000318642	4.82171e-05	6.69655e-05	0.00014601	5.37773e-05	0.000116044
Leucosporidium	0.000147666	0.000133246	7.23878e-05	3.116e-05	0.000103813	0.000197017	3.3047e-05	5.42941e-05	3.62269e-05	6.84679e-05	0.000107153	9.68512e-05
Gibbsiella	0.000147573	0.00020914	0.000189412	8.71407e-05	4.39759e-05	9.4831e-05	0.000127645	0.000110666	8.5744e-05	8.73532e-05	5.80785e-05	5.6422e-05
Anaeromusa	0.000146604	0.000221358	3.563e-05	6.50428e-05	9.34025e-05	0.000197638	3.07652e-05	0.000170988	4.41077e-05	5.18667e-05	0.000234873	3.13888e-05
Methanopyrus	0.000146443	8.78225e-05	8.79843e-05	1.63648e-05	0.000103927	7.08594e-05	3.53043e-05	3.13189e-05	0.000196816	6.2842e-05	0.0001451	0.000181076
Acaricomes	0.00014641	8.25911e-05	6.83728e-05	0.000139291	5.06055e-05	0.000239937	0.000290186	6.12292e-05	1.04115e-05	0.000215723	0.000153442	2.64615e-05
Pochonia	0.000146364	0.000214484	7.22566e-05	4.90943e-05	0	2.46108e-05	0.000269922	0.000150592	6.6053e-05	0.000334094	0	1.86532e-05
Algicola	0.000145242	0.000405122	0.000309139	0.000331359	0.000564053	0.000383553	0.000153308	0.000310695	0.000202368	0.000154451	0.000300611	8.06507e-05
Acetoanaerobium	0.000145174	0.00018744	9.45064e-05	0.000124781	8.58962e-05	0	0	8.41429e-05	0	3.57463e-05	9.27912e-05	2.77523e-05
Hyperthermus	0.000143373	0.000113753	0.000167392	5.12063e-05	0.000208607	0.000142782	4.07488e-05	0	9.94002e-05	0.000124896	3.77521e-05	6.57094e-05
Trueperella	0.000142688	0.000954845	0.000531952	0.000123746	0.000309891	0.000279773	0.000299423	0.000731844	5.68515e-05	0.00045733	0.000170742	0.000262802
Alternaria	0.000142484	2.98448e-05	7.80416e-05	0.00019549	0.000172308	0.000151616	0.000197461	0.000130006	0.000170638	6.88883e-05	0.000148337	9.18464e-05
Filifactor	0.000141717	6.2735e-05	2.63589e-05	4.07449e-05	7.77156e-05	8.3794e-05	3.29627e-05	4.3889e-05	3.65463e-05	6.46838e-05	4.59323e-05	6.96639e-05
Thermodesulfobium	0.000141604	0.000299502	0.000136698	0.000120923	0.00017879	0	6.40552e-05	5.69267e-05	2.7674e-05	0.000144407	0.000105256	6.46289e-05
Cenarchaeum	0.000139815	4.69046e-05	1.73367e-05	0	0.000310809	9.44792e-05	2.16801e-05	2.165e-05	0	5.46991e-05	1.81263e-05	5.41737e-05
Zancudomyces	0.000139551	0.000142287	0.000379245	0.000128767	0.000109141	9.08968e-05	0.000195254	7.45266e-05	0.000188574	0.000754274	0.000331796	0.000259929
Metakosakonia	0.000138282	3.41557e-05	0	1.66375e-05	3.29702e-05	5.33235e-05	3.42612e-05	7.00562e-05	2.71329e-05	7.13482e-05	6.95665e-05	9.99923e-05
Acetanaerobacterium	0.00013708	0.000177191	0.000143289	0.000114745	6.41432e-05	0.000149543	0.000102395	0.000358255	0.000146953	0.000176564	0.00012184	0.000253656
Sulfurivirga	0.000137063	0.00035779	0.000245674	0.000130788	2.55004e-05	0.000583622	8.41848e-05	0.000104813	4.19712e-05	0.000109914	0.000141081	0.000262124
Phic31virus	0.000136848	4.6576e-05	0.000137669	8.62653e-05	5.60686e-05	0.000120908	0.000166468	0.00029838	4.06993e-05	5.2171e-05	0.000259328	2.18508e-05
Pseudophaeobacter	0.000136717	0.000216816	4.85597e-05	0.000168241	0.000170366	0.000121727	0.00016321	0.000203027	0.000166629	0.000202202	9.75024e-05	0.000161184
Candidatus Nanopelagicus	0.00013599	9.1318e-05	4.7215e-05	2.73689e-05	0.000100668	5.22737e-05	4.7981e-05	7.37336e-05	8.89954e-05	4.03521e-05	0.000182028	4.68052e-05
Proteus	0.00013532	0.00117003	0.000309062	4.6793e-05	0.000113495	0.000198319	6.11555e-05	6.27579e-05	5.30092e-05	5.53255e-05	0.000182234	7.21357e-05
Cordyceps	0.000135276	1.27025e-05	5.33714e-05	1.2375e-05	0	0.000145428	0	0	1.10998e-05	0	0	3.76147e-05
Barnesiella	0.000134801	0.000363304	0.000225569	5.21104e-05	0.00031674	0.000381583	0.000141856	0.000237943	0.000140138	0.000175607	0.000344425	0.000246242
Massilibacterium	0.00013437	0.00014282	8.54164e-05	5.72246e-05	0.000159906	7.84568e-05	0.000108932	0.000209401	5.81227e-05	8.65198e-06	9.79077e-05	6.37358e-05
Basidiobolus	0.000134212	0.000197014	0.000117958	0.000121683	0.000147984	4.86158e-05	0.00143135	0.00110554	2.3577e-05	0.000187714	9.56403e-05	1.38761e-05
Piloderma	0.000133456	5.51393e-05	2.31675e-05	0	4.3911e-05	0	0	4.3397e-05	1.20455e-05	2.43652e-05	4.84451e-05	7.14341e-05
Galerina	0.000133432	0.000267393	7.68394e-05	0.0013365	0.000215805	3.86522e-05	6.0091e-05	0.000117284	3.57976e-05	1.98392e-05	2.23208e-05	6.27123e-05
Phycomyces	0.000132957	0.000227132	4.47303e-05	0.000116679	0.000244168	0.000111522	0.000207191	8.56081e-05	5.39557e-05	0.000245093	0.000179119	0.000124522
Nissabacter	0.000131473	0.000148145	9.33678e-05	3.60813e-05	5.24346e-05	8.48036e-05	2.59465e-05	0.000155462	4.31511e-05	0	1.08467e-05	1.82786e-05
Intestinimonas	0.000130816	5.06705e-05	8.51596e-05	0	0	1.93371e-05	0	0	0	0	1.48397e-05	0
Demosthenesvirus	0.000129701	8.53759e-05	8.87683e-05	0.000284483	0.000326218	0.000217087	0	0.000469472	1.9188e-05	0.000901117	7.87676e-05	0.000176384
Gemmiger	0.000129578	0.000178612	5.52973e-05	0.000127281	0.000144227	0.000128194	0.000118545	0.000423705	7.58829e-05	6.83292e-05	6.16324e-05	8.15132e-05
Penicilliopsis	0.000128109	5.08943e-05	7.6982e-05	6.94148e-05	9.72731e-05	4.66139e-05	6.4179e-05	4.27264e-05	6.22619e-05	3.59831e-05	2.68293e-05	3.01415e-05
Catenaria	0.000128026	1.58454e-05	1.33153e-05	3.85922e-06	0	0	0.000451165	0.000485105	2.42308e-05	1.47648e-05	0.000124388	0
Mitovirus	0.000125936	0.000136927	0.000201361	5.33586e-05	7.26961e-05	8.62201e-05	0.000273392	0.000208351	5.38428e-05	4.23542e-05	5.41366e-05	0.000177392
Halorhabdus	0.000125322	0.0001245	8.12967e-05	0.000215636	0.000231278	0.000173159	0.000173627	0.000147279	6.58839e-05	0.00010557	9.57737e-05	0.00011096
Leptogium	0.000124539	0.000159689	0.000178921	4.75357e-05	2.82602e-05	0.000126961	0.000237731	0.000200161	0.000127912	3.92023e-05	4.67674e-05	0.000157623
Obba	0.000124101	0	0	4.5375e-05	0.000115396	3.5549e-05	0.000187192	0.000162064	2.71329e-05	1.37208e-05	9.54834e-05	5.74668e-05
Criibacterium	0.000124003	0.00120373	5.38161e-05	0	3.40006e-05	0	0	0	0	2.82992e-05	2.81335e-05	9.48203e-05
Candidatus Xiphinematobacter	0.000124003	8.53893e-05	1.79387e-05	6.23907e-05	2.2667e-05	2.44399e-05	0.000172067	3.4874e-05	3.73077e-05	7.34249e-05	0	0.000189726
Conidiobolus	0.000123259	0.000106324	0.000123336	0.000195527	0.000139898	0.000144002	0.00018298	0.000139873	0.00013213	4.10253e-05	0.000215771	0.000131902
Halodesulfovibrio	0.000123177	0.000141516	0.000474585	0.000123607	7.38253e-05	0.000231314	2.48488e-05	7.44425e-05	0.000134814	0.000148149	0.00024528	9.41889e-05
Oleispira	0.000122614	0.00030551	0.000136096	4.20839e-05	1.95452e-05	0.000149787	0.000360566	0.000168667	6.48355e-05	0.00011003	7.94358e-05	0.000125177
Pyrococcus	0.000122568	0.000390062	0.000264233	0.000149556	0.000365357	0.000264151	0.000126159	0.000148045	0.000308791	9.41438e-05	0.000173587	0.000113035
Tetragenococcus	0.000122521	7.51302e-05	5.7607e-05	0.00017595	0.000195264	5.01027e-05	2.8263e-05	0.000148296	3.24938e-05	0.000155894	0.000168388	0.000135943
Jaapia	0.000121958	8.04122e-05	0.000132379	0.000173523	0.000194185	0.000108089	0.000225285	0.000187462	0.000132598	2.6438e-05	7.88498e-05	0.000148931
Candidatus Aquiluna	0.000121709	2.99805e-05	7.3146e-05	0.000125296	1.43791e-05	0	8.63728e-05	5.17515e-05	5.23955e-05	0.000156415	0.000173521	8.8778e-05
Suillus	0.000120148	1.92126e-05	0.000129159	0.000193242	0.000102002	9.809e-05	0.000173522	0.000199981	0.000106176	0.000209261	6.29582e-05	0.000169523
Hirsutella	0.000120018	0.000306844	5.66323e-05	0.000134666	0.000133243	0.000194175	0.000190854	7.20257e-05	0.000333539	0.0005651	0.000179961	0.000161331
Phaeoacremonium	0.00011992	5.56382e-05	0.000136383	1.35509e-05	2.9539e-05	0.000191096	1.46169e-05	0	4.86182e-05	3.62957e-05	4.88836e-05	0
Desemzia	0.000119727	0	0	0	3.75179e-05	4.04523e-05	3.71304e-05	1.85393e-05	3.08754e-05	3.12267e-05	0.000139697	3.9236e-05
Vaginella	0.000119579	0.000363896	0.00028708	0.000265151	0.000299989	0.000155762	0.000232864	0.000161046	0.000193249	0.000217973	0.000232977	0.000333322
Oribacterium	0.000119547	0.000213614	0.000436505	8.86922e-05	0.000251808	0.000322948	0.000182708	0.000184042	0.000120655	8.7112e-05	0.000281389	0.000112747
Ketogulonicigenium	0.000119452	0.000177412	0.000151038	9.80093e-05	0.00299984	0.000109503	8.87841e-05	0	0.00010718	1.34491e-05	6.75483e-05	0.000212172
Candida	0.000118839	4.21098e-05	6.47568e-05	0.00010068	0.000141443	7.62529e-05	0.000109001	0.000243802	0.000203887	3.19499e-05	0.000182652	0.000145271
Odoribacter	0.000117969	0.000337919	0.000560217	0.00029155	0.000296966	0.00041089	0.000320232	0.000250641	0.000233213	0.000190522	0.000293153	0.000459797
Alkalibacter	0.000117756	2.62736e-05	6.76639e-05	2.55962e-05	5.23496e-05	0.000206844	6.04166e-05	3.79511e-05	4.30811e-05	3.92005e-05	8.94841e-05	0.000105833
Sphaerobolus	0.000117345	9.53725e-05	0.000106743	6.51239e-05	7.68085e-05	2.68653e-05	9.86364e-05	2.46248e-05	0.00010422	0.000199686	8.27567e-05	0.000105909
Kluyvera	0.000117114	0.000272676	0.000149489	3.74344e-05	0.000269966	0.000105906	1.34598e-05	5.37641e-05	4.47693e-05	2.26393e-05	0.000115035	7.58562e-05
Tepidimicrobium	0.000116885	0.000142973	7.02374e-05	0.000171904	0.000147918	0.000191385	0.000197132	0.000226024	0.000267804	0.000238021	0.000293744	0.000165004
Globicatella	0.000116382	3.43465e-05	5.77246e-05	0.000133844	0	3.93223e-05	5.41398e-05	1.80215e-05	1.50065e-05	0	1.50884e-05	2.54267e-05
Halarsenatibacter	0.000116278	0.000137789	0.000242016	8.3015e-05	0.00011692	0.000108754	0.000269758	0.00013488	7.17675e-05	0.000148162	0.000120069	0.000131635
Aeropyrum	0.000115988	5.81031e-05	9.76511e-05	0.000115259	0.000107885	9.54835e-05	7.2513e-05	5.02798e-05	5.07721e-05	8.33411e-05	0.000108333	0.000102112
Clavispora	0.000115822	0.000273012	9.65699e-05	5.05885e-05	8.87941e-05	7.56296e-05	0.000152461	0.000128605	0.000119218	7.82937e-05	8.45409e-05	0.000104193
Candidatus Regiella	0.000115277	0.00157879	8.67484e-05	3.35233e-05	6.08965e-05	0.000119855	7.23211e-05	1.20367e-05	2.00459e-05	2.0274e-05	4.03107e-05	1.69827e-05
Tsarbombavirus	0.000114879	8.88876e-05	0.000224264	5.78e-05	6.27703e-05	0.00023737	6.2347e-05	0.000124071	3.89298e-05	3.93728e-05	3.89541e-05	0
Metallosphaera	0.000114712	0.000170351	6.34931e-05	5.11923e-05	8.87207e-05	0.000231141	1.42306e-05	3.25394e-05	5.77505e-05	8.56795e-05	0.000130765	8.77158e-05
Alloscardovia	0.000114464	9.55652e-05	4.25798e-05	1.64547e-05	0.000123496	1.93371e-05	8.87457e-05	0	8.85546e-05	2.98541e-05	4.4519e-05	1.25038e-05
Oceaniovalibus	0.000114023	0.000336956	0.000313768	0.000415325	0.000505015	0.00036205	0.000440359	0.000337212	0.000329333	0.000315859	0.000485586	0.00049855
Prochloron	0.000112467	0.000167232	4.97039e-05	0.00023837	0.000147298	9.11016e-05	0.000201673	0.000199159	0.000132002	0.000182017	0.00017011	0.000125377
Hypsizygus	0.000110451	0.00035692	0.000246228	0.000151301	4.97408e-05	0.000128217	0.000250725	0.000320493	0.000124418	0.000129762	0.000173775	0.000333053
Hellea	0.000110054	0.000172454	0.00023064	0.000125232	0.000236581	0.000218707	0.000252957	8.36918e-05	7.11603e-05	5.89174e-05	7.00705e-05	0.000214103
Picrophilus	0.000109953	0.000166572	0.0001018	7.37624e-06	0	2.6005e-05	7.95651e-06	0	0	4.01486e-05	3.99136e-05	0
Hyunsoonleella	0.000109364	0.000313973	5.03515e-05	1.88349e-05	0.000143701	0.000183988	0.000107093	0.000189097	6.48247e-05	9.27661e-05	9.65225e-05	9.22029e-05
Methanotorris	0.000109074	0.000364585	0.000166917	2.3519e-05	0.000191361	0.000311727	0.000116284	8.79607e-05	0.000103572	0.000126048	0.000102526	1.70043e-05
Aerococcus	0.000108002	1.6527e-05	0.00013888	0	0	4.73031e-05	0	4.76939e-05	1.08313e-05	4.38181e-05	1.08904e-05	3.67046e-05
Calocera	0.000106575	0.000153617	0.000104136	0.000241222	0.00021882	0.000376675	0.000628007	0.000392133	0.000134639	0.000223436	0.000332247	0.000145282
Aliagarivorans	0.00010647	0.000149336	0.000111317	9.33815e-05	0.000127994	0.000413023	0.000292248	0.000157129	7.55149e-05	7.66638e-05	7.03475e-05	0.000294289
Thiodictyon	0.000105785	0.000180918	5.73472e-05	4.63106e-05	0.000161751	0.000123431	0.000177751	0.000121499	8.79213e-05	6.97635e-05	0.000125214	8.13942e-05
Cutibacterium	0.000105768	0.000155639	0.0002663	0.000602245	0.000275553	0.000204056	0.000285526	0.000299517	0.00012131	0.000309494	0.00051292	0.000177114
Actinobaculum	0.000105659	5.45683e-05	3.05701e-05	0	0.000182517	0.000124947	7.29535e-05	0.000283073	0.000107446	1.60753e-05	3.19623e-05	6.7328e-05
Richelia	0.000105052	3.57443e-05	0	1.74113e-05	9.48853e-05	0.000245933	0	0.000162766	1.56172e-05	2.42564e-05	3.14048e-05	9.98315e-05
Zhongshania	0.000104644	8.60355e-05	3.74373e-05	0.0002291	0.000134931	7.27421e-05	0	2.165e-05	0.000113915	9.26185e-05	3.91423e-05	1.64905e-05
Oligella	0.000104524	0.000572973	0.000887967	0.00016993	0.000315939	9.43737e-05	6.2831e-05	0.00028014	7.77746e-05	0.000437231	0.000243632	0.000279564
Pyronema	0.000104266	2.2752e-05	2.79262e-05	8.09392e-05	1.76435e-05	6.40952e-05	0.000185104	5.87498e-05	3.44011e-05	8.42701e-05	6.37869e-05	4.73407e-05
Suttonella	0.000104197	3.98319e-05	0.000191725	0.000178345	4.67811e-05	2.71764e-05	0.000117541	0.000115855	7.99836e-05	4.94259e-05	8.08739e-05	0.000101105
Heliobacillus	0.000102095	0.000132834	0.000109077	0.000217774	0.000219216	1.94439e-05	0.000260154	0.000172029	7.0793e-05	0.000104146	3.44785e-05	0.000114373
Salsuginibacillus	0.000102031	2.44941e-05	0.000153425	5.13359e-05	0.000116439	0.000106636	8.94965e-05	2.57039e-05	4.6046e-05	1.08236e-05	0.000150643	6.0304e-05
Senegalimassilia	0.000100886	0.000888369	0.000270974	0.000211956	0.00013928	0.00114583	0.000266065	0.00102332	7.60113e-05	0.000169319	0.000360174	0.000239084
Bifiguratus	0.000100837	0	0.000183268	1.0256e-05	8.62866e-05	5.14211e-05	0.000210992	4.00726e-05	2.75975e-05	4.30519e-05	0.00023236	0.000146621
Roseibacterium	0.000100647	6.49439e-05	0.00012734	1.69195e-05	0.000110646	1.98833e-05	0.000108286	0.000177502	5.96924e-05	8.05267e-05	3.05177e-05	5.54279e-05
Kp32virus	0.000100317	3.45395e-05	0	0	0	7.90865e-05	3.6296e-05	0.000108736	0	3.0525e-05	0	5.1139e-05
Ichthyobacterium	0.000100057	0.000215381	0.000237146	8.24642e-05	0	0.000297104	5.56955e-05	6.28725e-05	0.000132361	0.000120868	0.000393953	0.000440921
Acetitomaculum	9.96171e-05	3.85859e-05	0.000108083	0	1.36571e-05	4.41759e-05	1.35161e-05	4.04918e-05	1.12391e-05	1.1367e-05	1.13005e-05	0
Bermanella	9.95992e-05	0.000144195	0.000390376	0.000250082	0.000144329	0.000178917	5.37308e-05	0.000336147	0.00015391	8.54719e-05	6.51924e-05	3.35094e-05
Tulasnella	9.93312e-05	0.000238949	1.09457e-05	0.000162346	0.000126297	0.000157182	0.000354904	6.63733e-05	0.000123495	0.000725257	0.000279711	0.000147533
Roseburia	9.91757e-05	0.000275096	0.000118013	0.000228553	0.000473864	0.000139087	0.000365493	0.0001743	0.000194433	0.00014218	0.000226977	0.000177934
Polyangium	9.85265e-05	0.000154916	0.000150437	0.000743255	0.000553866	0.000190007	0.000426928	0.000466296	0.000204246	0.000380312	0.000461649	0.000434627
Halopenitus	9.81119e-05	0	2.83865e-05	0.000148092	3.58687e-05	1.93371e-05	0	0	1.47591e-05	7.46352e-05	0.000148397	1.25038e-05
Camvirus	9.75758e-05	0.000109786	7.3805e-05	0.000621712	0.000187282	0.00011168	4.95521e-05	0.000151849	2.20177e-05	0	0.000110689	0.000123377
Moniliophthora	9.6895e-05	0	0	1.39291e-05	0	1.63691e-05	0.000167399	7.56566e-05	0	1.26359e-05	1.25619e-05	0
Phayoncevirus	9.63473e-05	0	0	3.23175e-05	0	1.26595e-05	0	0.000312062	0	3.90895e-05	0.000310885	1.63718e-05
Hydrogenimonas	9.62546e-05	0.000167736	0.000111822	0.000109755	0.000124893	0.000143123	0.000335627	5.06677e-05	0.000144972	0.000133351	9.10089e-05	4.84571e-05
Oxobacter	9.6002e-05	0.000131102	6.31907e-05	7.81414e-05	0.000225866	3.55498e-05	0.000104363	4.70926e-05	0.000140186	2.82713e-05	0.000160068	3.32217e-05
Chania	9.55782e-05	0.000140362	1.00513e-05	0.000129901	3.74283e-05	1.86209e-05	1.25694e-05	8.30123e-05	9.18506e-05	2.49451e-05	0.000139284	0.000231158
Soonwooa	9.53266e-05	1.62646e-05	4.17392e-05	0.000287955	0.000157672	5.69683e-05	0.000192406	0.00013802	0.000283067	4.31225e-05	8.67406e-05	0.000110416
[truncated: 413 more rows]

## Sheet: Table S4
Table S4. The detail information for soil environmental factors
Groups	HR			MR			MS			HS
Sample	HR_1	HR_2	HR_3	MR_1	MR_2	MR_3	MS_1	MS_2	MS_3	HS_1	HS_2	HS_3
CEC (cmol(+)/kg)	12.085	12.188	11.031	10.016	9.523	11.219	9.952	9.843	10.145	9.261	8.643	8.987
OM (g/kg)	28.319	26.574	27.728	27.299	27.163	24.586	24.565	24.927	23.533	23.265	22.698	25.147
pH	7.589	7.613	7.802	7.569	7.378	7.482	7.256	6.566	7.518	6.735	6.124	6.811
TN(g/kg)	1.683	1.775	1.769	1.582	1.803	1.671	1.663	1.527	1.408	1.415	1.342	1.506
TP(g/kg)	0.426	0.419	0.397	0.378	0.413	0.405	0.512	0.496	0.448	0.437	0.459	0.433
TK(g/kg)	15.782	17.023	16.024	17.431	16.327	15.505	15.913	16.585	14.917	16.279	14.845	15.982
AN (mg/kg)	185.423	177.506	182.77	164.275	167.987	151.563	160.178	150.528	153.832	162.509	164.733	167.256
AP (mg/kg)	46.127	39.225	41.209	42.133	39.272	40.318	43.143	40.968	42.175	46.198	40.735	40.861
AK (mg/kg)	267.814	286.098	263.049	275.866	279.748	271.497	272.167	259.982	295.291	253.046	284.087	278.542
DI	0	0	0	19.17	18.75	17.92	32.92	33.33	32.5	45.42	47.42	46.92
IR（%）	0	0	0	40	41.67	43.33	63.33	66.67	66.67	86.67	71.67	81.67
Notes: CEC-Cation exchange capacity; OM-Organic matter; TN-Total nitrogen; TP-Total phosphorus; TK-Total potassium; AN-Available nitrogen; AP-Available phosphorus; AK-Available potassium; DI-Disease index; IR-Incidence rate.
